# Supplementary material for: Biophysical attributes that affect CaMKII activation deduced with a novel spatial stochastic simulation approach
Source: PLoS Comput Biol. 2018 Feb 5;14(2):e1005946. doi: 10.1371/journal.pcbi.1005946 (PMC5814094; doi:10.1371/journal.pcbi.1005946)
Supplement: S4 File — Please follow the GitHub link (https://github.com/lxm1117/smoldyn-cplx) to the source code repository for future updates. More links to the relevant online repositories are in S1 File. (GZ) [file pcbi.1005946.s004.gz]

Archive with 1,758 entries (1,608 files):
- smoldyn-cplx-master
- smoldyn-cplx-master/CMakeLists.txt
- smoldyn-cplx-master/source
- smoldyn-cplx-master/README.md
- smoldyn-cplx-master/source/vcell
- smoldyn-cplx-master/source/BioNetGen
- smoldyn-cplx-master/source/b2s
- smoldyn-cplx-master/source/BNG2Smoldyn
- smoldyn-cplx-master/source/Smoldyn
- smoldyn-cplx-master/source/NextSubVolume
- smoldyn-cplx-master/source/wrl2smol
- smoldyn-cplx-master/source/smoldynconfigure.h.in
- smoldyn-cplx-master/source/vtk
- smoldyn-cplx-master/source/lib
- smoldyn-cplx-master/source/SmolCrowd
- smoldyn-cplx-master/source/SmolCrowd/SmolCrowd.c
- smoldyn-cplx-master/source/SmolCrowd/CMakeLists.txt
- smoldyn-cplx-master/source/SmolCrowd/cmake
- smoldyn-cplx-master/source/SmolCrowd/cmake/.DS_Store
- smoldyn-cplx-master/source/lib/Rn.c
- smoldyn-cplx-master/source/lib/List.c
- smoldyn-cplx-master/source/lib/opengl2.c
- smoldyn-cplx-master/source/lib/Zn.h
- smoldyn-cplx-master/source/lib/SFMT
- smoldyn-cplx-master/source/lib/stack.c
- smoldyn-cplx-master/source/lib/rxnparam.h
- smoldyn-cplx-master/source/lib/string2.c
- smoldyn-cplx-master/source/lib/RnSort.c
- smoldyn-cplx-master/source/lib/SurfaceParam.c
- smoldyn-cplx-master/source/lib/math2.c
- smoldyn-cplx-master/source/lib/Sphere.h
- smoldyn-cplx-master/source/lib/testcode.dSYM
- smoldyn-cplx-master/source/lib/parse.h
- smoldyn-cplx-master/source/lib/queue.c
- smoldyn-cplx-master/source/lib/random2.h
- smoldyn-cplx-master/source/lib/Geometry.c
- smoldyn-cplx-master/source/lib/SimCommand.c
- smoldyn-cplx-master/source/lib/uthash.h
- smoldyn-cplx-master/source/lib/Zn.c
- smoldyn-cplx-master/source/lib/opengl2.h
- smoldyn-cplx-master/source/lib/Rn.h
- smoldyn-cplx-master/source/lib/test_sph
- smoldyn-cplx-master/source/lib/List.h
- smoldyn-cplx-master/source/lib/testcode.c
- smoldyn-cplx-master/source/lib/rxnparam.c
- smoldyn-cplx-master/source/lib/testcode
- smoldyn-cplx-master/source/lib/test_sph.c
- smoldyn-cplx-master/source/lib/parse.c
- smoldyn-cplx-master/source/lib/Sphere.c
- smoldyn-cplx-master/source/lib/SurfaceParam.h
- smoldyn-cplx-master/source/lib/math2.h
- smoldyn-cplx-master/source/lib/RnSort.h
- smoldyn-cplx-master/source/lib/string2.h
- smoldyn-cplx-master/source/lib/dict
- smoldyn-cplx-master/source/lib/SimCommand.h
- smoldyn-cplx-master/source/lib/random2.c
- smoldyn-cplx-master/source/lib/queue.h
- smoldyn-cplx-master/source/lib/Geometry.h
- smoldyn-cplx-master/source/lib/dict/dict.c
- smoldyn-cplx-master/source/lib/dict/test_dict.c
- smoldyn-cplx-master/source/lib/dict/dict1
- smoldyn-cplx-master/source/lib/dict/test_dict
- smoldyn-cplx-master/source/lib/dict/Makefile.txt
- smoldyn-cplx-master/source/lib/dict/dict.o
- smoldyn-cplx-master/source/lib/dict/dict.h
- smoldyn-cplx-master/source/lib/dict/test_dict.o
- smoldyn-cplx-master/source/lib/dict/dict1/dict1.c
- smoldyn-cplx-master/source/lib/dict/dict1/test_dict1.c
- smoldyn-cplx-master/source/lib/dict/dict1/dict1.h
- smoldyn-cplx-master/source/lib/dict/dict1/Makefile1.txt
- smoldyn-cplx-master/source/lib/testcode.dSYM/Contents
- smoldyn-cplx-master/source/lib/testcode.dSYM/Contents/Resources
- smoldyn-cplx-master/source/lib/testcode.dSYM/Contents/Info.plist
- smoldyn-cplx-master/source/lib/testcode.dSYM/Contents/Resources/DWARF
- smoldyn-cplx-master/source/lib/testcode.dSYM/Contents/Resources/DWARF/testcode
- smoldyn-cplx-master/source/lib/SFMT/SFMT-params2281.h
- smoldyn-cplx-master/source/lib/SFMT/SFMT-params.h
- smoldyn-cplx-master/source/lib/SFMT/SFMT-params1279.h
- smoldyn-cplx-master/source/lib/SFMT/SFMT-params44497.h
- smoldyn-cplx-master/source/lib/SFMT/SFMT-sse2.h
- smoldyn-cplx-master/source/lib/SFMT/SFMT-params4253.h
- smoldyn-cplx-master/source/lib/SFMT/SFMT.c
- smoldyn-cplx-master/source/lib/SFMT/SFMT-params11213.h
- smoldyn-cplx-master/source/lib/SFMT/SFMT-params86243.h
- smoldyn-cplx-master/source/lib/SFMT/SFMT-params132049.h
- smoldyn-cplx-master/source/lib/SFMT/SFMT-params216091.h
- smoldyn-cplx-master/source/lib/SFMT/README.txt
- smoldyn-cplx-master/source/lib/SFMT/LICENSE.txt
- smoldyn-cplx-master/source/lib/SFMT/SFMT-params19937.h
- smoldyn-cplx-master/source/lib/SFMT/SFMT.h
- smoldyn-cplx-master/source/lib/SFMT/SFMT-params607.h
- smoldyn-cplx-master/source/vtk/CMakeLists.txt
- smoldyn-cplx-master/source/vtk/vtkwrapper.cpp
- smoldyn-cplx-master/source/vtk/vtkwrapper.h
- smoldyn-cplx-master/source/wrl2smol/wrl2smol.c
- smoldyn-cplx-master/source/wrl2smol/CMakeLists.txt
- smoldyn-cplx-master/source/wrl2smol/.DS_Store
- smoldyn-cplx-master/source/wrl2smol/cmake
- smoldyn-cplx-master/source/wrl2smol/cmake/.DS_Store
- smoldyn-cplx-master/source/NextSubVolume/ReactionEquation.cpp
- smoldyn-cplx-master/source/NextSubVolume/StructuredGrid.impl.h
- smoldyn-cplx-master/source/NextSubVolume/StructuredGrid.cpp
- smoldyn-cplx-master/source/NextSubVolume/Species.cpp
- smoldyn-cplx-master/source/NextSubVolume/Geometry.cpp
- smoldyn-cplx-master/source/NextSubVolume/CMakeLists.txt
- smoldyn-cplx-master/source/NextSubVolume/boost
- smoldyn-cplx-master/source/NextSubVolume/NextSubvolumeMethod.h
- smoldyn-cplx-master/source/NextSubVolume/nsvc.cpp
- smoldyn-cplx-master/source/NextSubVolume/nsvc.h
- smoldyn-cplx-master/source/NextSubVolume/Eigen
- smoldyn-cplx-master/source/NextSubVolume/Constants.h
- smoldyn-cplx-master/source/NextSubVolume/Io.cpp
- smoldyn-cplx-master/source/NextSubVolume/Log.h
- smoldyn-cplx-master/source/NextSubVolume/Io.h
- smoldyn-cplx-master/source/NextSubVolume/ReactionEquation.h
- smoldyn-cplx-master/source/NextSubVolume/NextSubvolumeMethod.cpp
- smoldyn-cplx-master/source/NextSubVolume/Species.h
- smoldyn-cplx-master/source/NextSubVolume/Kairos.cpp
- smoldyn-cplx-master/source/NextSubVolume/Kairos.h
- smoldyn-cplx-master/source/NextSubVolume/StructuredGrid.h
- smoldyn-cplx-master/source/NextSubVolume/Vector.h
- smoldyn-cplx-master/source/NextSubVolume/Geometry.h
- smoldyn-cplx-master/source/NextSubVolume/Eigen/CholmodSupport
- smoldyn-cplx-master/source/NextSubVolume/Eigen/StdVector
- smoldyn-cplx-master/source/NextSubVolume/Eigen/StdDeque
- smoldyn-cplx-master/source/NextSubVolume/Eigen/Core
- smoldyn-cplx-master/source/NextSubVolume/Eigen/OrderingMethods
- smoldyn-cplx-master/source/NextSubVolume/Eigen/Array
- smoldyn-cplx-master/source/NextSubVolume/Eigen/QtAlignedMalloc
- smoldyn-cplx-master/source/NextSubVolume/Eigen/Householder
- smoldyn-cplx-master/source/NextSubVolume/Eigen/PardisoSupport
- smoldyn-cplx-master/source/NextSubVolume/Eigen/LeastSquares
- smoldyn-cplx-master/source/NextSubVolume/Eigen/SparseCore
- smoldyn-cplx-master/source/NextSubVolume/Eigen/Jacobi
- smoldyn-cplx-master/source/NextSubVolume/Eigen/Dense
- smoldyn-cplx-master/source/NextSubVolume/Eigen/QR
- smoldyn-cplx-master/source/NextSubVolume/Eigen/Eigen
- smoldyn-cplx-master/source/NextSubVolume/Eigen/Eigen2Support
- smoldyn-cplx-master/source/NextSubVolume/Eigen/SVD
- smoldyn-cplx-master/source/NextSubVolume/Eigen/Cholesky
- smoldyn-cplx-master/source/NextSubVolume/Eigen/UmfPackSupport
- smoldyn-cplx-master/source/NextSubVolume/Eigen/IterativeLinearSolvers
- smoldyn-cplx-master/source/NextSubVolume/Eigen/LU
- smoldyn-cplx-master/source/NextSubVolume/Eigen/Sparse
- smoldyn-cplx-master/source/NextSubVolume/Eigen/Geometry
- smoldyn-cplx-master/source/NextSubVolume/Eigen/SuperLUSupport
- smoldyn-cplx-master/source/NextSubVolume/Eigen/StdList
- smoldyn-cplx-master/source/NextSubVolume/Eigen/SparseCholesky
- smoldyn-cplx-master/source/NextSubVolume/Eigen/Eigenvalues
- smoldyn-cplx-master/source/NextSubVolume/Eigen/PaStiXSupport
- smoldyn-cplx-master/source/NextSubVolume/Eigen/src
- smoldyn-cplx-master/source/NextSubVolume/Eigen/src/CholmodSupport
- smoldyn-cplx-master/source/NextSubVolume/Eigen/src/misc
- smoldyn-cplx-master/source/NextSubVolume/Eigen/src/Core
- smoldyn-cplx-master/source/NextSubVolume/Eigen/src/OrderingMethods
- smoldyn-cplx-master/source/NextSubVolume/Eigen/src/plugins
- smoldyn-cplx-master/source/NextSubVolume/Eigen/src/Householder
- smoldyn-cplx-master/source/NextSubVolume/Eigen/src/PardisoSupport
- smoldyn-cplx-master/source/NextSubVolume/Eigen/src/SparseCore
- smoldyn-cplx-master/source/NextSubVolume/Eigen/src/Jacobi
- smoldyn-cplx-master/source/NextSubVolume/Eigen/src/QR
- smoldyn-cplx-master/source/NextSubVolume/Eigen/src/Eigen2Support
- smoldyn-cplx-master/source/NextSubVolume/Eigen/src/SVD
- smoldyn-cplx-master/source/NextSubVolume/Eigen/src/Cholesky
- smoldyn-cplx-master/source/NextSubVolume/Eigen/src/UmfPackSupport
- smoldyn-cplx-master/source/NextSubVolume/Eigen/src/IterativeLinearSolvers
- smoldyn-cplx-master/source/NextSubVolume/Eigen/src/LU
- smoldyn-cplx-master/source/NextSubVolume/Eigen/src/Geometry
- smoldyn-cplx-master/source/NextSubVolume/Eigen/src/SuperLUSupport
- smoldyn-cplx-master/source/NextSubVolume/Eigen/src/StlSupport
- smoldyn-cplx-master/source/NextSubVolume/Eigen/src/SparseCholesky
- smoldyn-cplx-master/source/NextSubVolume/Eigen/src/Eigenvalues
- smoldyn-cplx-master/source/NextSubVolume/Eigen/src/PaStiXSupport
- smoldyn-cplx-master/source/NextSubVolume/Eigen/src/PaStiXSupport/PaStiXSupport.h
- smoldyn-cplx-master/source/NextSubVolume/Eigen/src/Eigenvalues/EigenSolver.h
- smoldyn-cplx-master/source/NextSubVolume/Eigen/src/Eigenvalues/RealSchur.h
- smoldyn-cplx-master/source/NextSubVolume/Eigen/src/Eigenvalues/Tridiagonalization.h
- smoldyn-cplx-master/source/NextSubVolume/Eigen/src/Eigenvalues/HessenbergDecomposition.h
- smoldyn-cplx-master/source/NextSubVolume/Eigen/src/Eigenvalues/RealSchur_MKL.h
- smoldyn-cplx-master/source/NextSubVolume/Eigen/src/Eigenvalues/ComplexEigenSolver.h
- smoldyn-cplx-master/source/NextSubVolume/Eigen/src/Eigenvalues/GeneralizedSelfAdjointEigenSolver.h
- smoldyn-cplx-master/source/NextSubVolume/Eigen/src/Eigenvalues/ComplexSchur_MKL.h
- smoldyn-cplx-master/source/NextSubVolume/Eigen/src/Eigenvalues/SelfAdjointEigenSolver_MKL.h
- smoldyn-cplx-master/source/NextSubVolume/Eigen/src/Eigenvalues/ComplexSchur.h
- smoldyn-cplx-master/source/NextSubVolume/Eigen/src/Eigenvalues/SelfAdjointEigenSolver.h
- smoldyn-cplx-master/source/NextSubVolume/Eigen/src/Eigenvalues/MatrixBaseEigenvalues.h
- smoldyn-cplx-master/source/NextSubVolume/Eigen/src/SparseCholesky/SimplicialCholesky.h
- smoldyn-cplx-master/source/NextSubVolume/Eigen/src/StlSupport/StdList.h
- smoldyn-cplx-master/source/NextSubVolume/Eigen/src/StlSupport/StdDeque.h
- smoldyn-cplx-master/source/NextSubVolume/Eigen/src/StlSupport/details.h
- smoldyn-cplx-master/source/NextSubVolume/Eigen/src/StlSupport/StdVector.h
- smoldyn-cplx-master/source/NextSubVolume/Eigen/src/SuperLUSupport/SuperLUSupport.h
- smoldyn-cplx-master/source/NextSubVolume/Eigen/src/Geometry/AngleAxis.h
- smoldyn-cplx-master/source/NextSubVolume/Eigen/src/Geometry/RotationBase.h
- smoldyn-cplx-master/source/NextSubVolume/Eigen/src/Geometry/EulerAngles.h
- smoldyn-cplx-master/source/NextSubVolume/Eigen/src/Geometry/Hyperplane.h
- smoldyn-cplx-master/source/NextSubVolume/Eigen/src/Geometry/Homogeneous.h
- smoldyn-cplx-master/source/NextSubVolume/Eigen/src/Geometry/AlignedBox.h
- smoldyn-cplx-master/source/NextSubVolume/Eigen/src/Geometry/Quaternion.h
- smoldyn-cplx-master/source/NextSubVolume/Eigen/src/Geometry/Umeyama.h
- smoldyn-cplx-master/source/NextSubVolume/Eigen/src/Geometry/Translation.h
- smoldyn-cplx-master/source/NextSubVolume/Eigen/src/Geometry/Scaling.h
- smoldyn-cplx-master/source/NextSubVolume/Eigen/src/Geometry/OrthoMethods.h
- smoldyn-cplx-master/source/NextSubVolume/Eigen/src/Geometry/Rotation2D.h
- smoldyn-cplx-master/source/NextSubVolume/Eigen/src/Geometry/arch
- smoldyn-cplx-master/source/NextSubVolume/Eigen/src/Geometry/Transform.h
- smoldyn-cplx-master/source/NextSubVolume/Eigen/src/Geometry/ParametrizedLine.h
- smoldyn-cplx-master/source/NextSubVolume/Eigen/src/Geometry/arch/Geometry_SSE.h
- smoldyn-cplx-master/source/NextSubVolume/Eigen/src/LU/Inverse.h
- smoldyn-cplx-master/source/NextSubVolume/Eigen/src/LU/Determinant.h
- smoldyn-cplx-master/source/NextSubVolume/Eigen/src/LU/arch
- smoldyn-cplx-master/source/NextSubVolume/Eigen/src/LU/PartialPivLU.h
- smoldyn-cplx-master/source/NextSubVolume/Eigen/src/LU/FullPivLU.h
- smoldyn-cplx-master/source/NextSubVolume/Eigen/src/LU/PartialPivLU_MKL.h
- smoldyn-cplx-master/source/NextSubVolume/Eigen/src/LU/arch/Inverse_SSE.h
- smoldyn-cplx-master/source/NextSubVolume/Eigen/src/IterativeLinearSolvers/BasicPreconditioners.h
- smoldyn-cplx-master/source/NextSubVolume/Eigen/src/IterativeLinearSolvers/IncompleteLUT.h
- smoldyn-cplx-master/source/NextSubVolume/Eigen/src/IterativeLinearSolvers/ConjugateGradient.h
- smoldyn-cplx-master/source/NextSubVolume/Eigen/src/IterativeLinearSolvers/BiCGSTAB.h
- smoldyn-cplx-master/source/NextSubVolume/Eigen/src/IterativeLinearSolvers/IterativeSolverBase.h
- smoldyn-cplx-master/source/NextSubVolume/Eigen/src/UmfPackSupport/UmfPackSupport.h
- smoldyn-cplx-master/source/NextSubVolume/Eigen/src/Cholesky/LLT_MKL.h
- smoldyn-cplx-master/source/NextSubVolume/Eigen/src/Cholesky/LDLT.h
- smoldyn-cplx-master/source/NextSubVolume/Eigen/src/Cholesky/LLT.h
- smoldyn-cplx-master/source/NextSubVolume/Eigen/src/SVD/JacobiSVD.h
- smoldyn-cplx-master/source/NextSubVolume/Eigen/src/SVD/UpperBidiagonalization.h
- smoldyn-cplx-master/source/NextSubVolume/Eigen/src/SVD/JacobiSVD_MKL.h
- smoldyn-cplx-master/source/NextSubVolume/Eigen/src/Eigen2Support/VectorBlock.h
- smoldyn-cplx-master/source/NextSubVolume/Eigen/src/Eigen2Support/LU.h
- smoldyn-cplx-master/source/NextSubVolume/Eigen/src/Eigen2Support/SVD.h
- smoldyn-cplx-master/source/NextSubVolume/Eigen/src/Eigen2Support/CwiseOperators.h
- smoldyn-cplx-master/source/NextSubVolume/Eigen/src/Eigen2Support/MathFunctions.h
- smoldyn-cplx-master/source/NextSubVolume/Eigen/src/Eigen2Support/QR.h
- smoldyn-cplx-master/source/NextSubVolume/Eigen/src/Eigen2Support/Cwise.h
- smoldyn-cplx-master/source/NextSubVolume/Eigen/src/Eigen2Support/LeastSquares.h
- smoldyn-cplx-master/source/NextSubVolume/Eigen/src/Eigen2Support/Macros.h
- smoldyn-cplx-master/source/NextSubVolume/Eigen/src/Eigen2Support/TriangularSolver.h
- smoldyn-cplx-master/source/NextSubVolume/Eigen/src/Eigen2Support/Lazy.h
- smoldyn-cplx-master/source/NextSubVolume/Eigen/src/Eigen2Support/Block.h
- smoldyn-cplx-master/source/NextSubVolume/Eigen/src/Eigen2Support/Memory.h
- smoldyn-cplx-master/source/NextSubVolume/Eigen/src/Eigen2Support/Geometry
- smoldyn-cplx-master/source/NextSubVolume/Eigen/src/Eigen2Support/Minor.h
- smoldyn-cplx-master/source/NextSubVolume/Eigen/src/Eigen2Support/Meta.h
- smoldyn-cplx-master/source/NextSubVolume/Eigen/src/Eigen2Support/Geometry/AngleAxis.h
- smoldyn-cplx-master/source/NextSubVolume/Eigen/src/Eigen2Support/Geometry/RotationBase.h
- smoldyn-cplx-master/source/NextSubVolume/Eigen/src/Eigen2Support/Geometry/Hyperplane.h
- smoldyn-cplx-master/source/NextSubVolume/Eigen/src/Eigen2Support/Geometry/All.h
- smoldyn-cplx-master/source/NextSubVolume/Eigen/src/Eigen2Support/Geometry/AlignedBox.h
- smoldyn-cplx-master/source/NextSubVolume/Eigen/src/Eigen2Support/Geometry/Quaternion.h
- smoldyn-cplx-master/source/NextSubVolume/Eigen/src/Eigen2Support/Geometry/Translation.h
- smoldyn-cplx-master/source/NextSubVolume/Eigen/src/Eigen2Support/Geometry/Scaling.h
- smoldyn-cplx-master/source/NextSubVolume/Eigen/src/Eigen2Support/Geometry/Rotation2D.h
- smoldyn-cplx-master/source/NextSubVolume/Eigen/src/Eigen2Support/Geometry/Transform.h
- smoldyn-cplx-master/source/NextSubVolume/Eigen/src/Eigen2Support/Geometry/ParametrizedLine.h
- smoldyn-cplx-master/source/NextSubVolume/Eigen/src/QR/HouseholderQR_MKL.h
- smoldyn-cplx-master/source/NextSubVolume/Eigen/src/QR/FullPivHouseholderQR.h
- smoldyn-cplx-master/source/NextSubVolume/Eigen/src/QR/HouseholderQR.h
- smoldyn-cplx-master/source/NextSubVolume/Eigen/src/QR/ColPivHouseholderQR.h
- smoldyn-cplx-master/source/NextSubVolume/Eigen/src/QR/ColPivHouseholderQR_MKL.h
- smoldyn-cplx-master/source/NextSubVolume/Eigen/src/Jacobi/Jacobi.h
- smoldyn-cplx-master/source/NextSubVolume/Eigen/src/SparseCore/SparseSelfAdjointView.h
- smoldyn-cplx-master/source/NextSubVolume/Eigen/src/SparseCore/SparseMatrix.h
- smoldyn-cplx-master/source/NextSubVolume/Eigen/src/SparseCore/CompressedStorage.h
- smoldyn-cplx-master/source/NextSubVolume/Eigen/src/SparseCore/SparseCwiseBinaryOp.h
- smoldyn-cplx-master/source/NextSubVolume/Eigen/src/SparseCore/SparseView.h
- smoldyn-cplx-master/source/NextSubVolume/Eigen/src/SparseCore/SparseMatrixBase.h
- smoldyn-cplx-master/source/NextSubVolume/Eigen/src/SparseCore/SparseDiagonalProduct.h
- smoldyn-cplx-master/source/NextSubVolume/Eigen/src/SparseCore/SparseTriangularView.h
- smoldyn-cplx-master/source/NextSubVolume/Eigen/src/SparseCore/SparseAssign.h
- smoldyn-cplx-master/source/NextSubVolume/Eigen/src/SparseCore/SparsePermutation.h
- smoldyn-cplx-master/source/NextSubVolume/Eigen/src/SparseCore/SparseCwiseUnaryOp.h
- smoldyn-cplx-master/source/NextSubVolume/Eigen/src/SparseCore/SparseDenseProduct.h
- smoldyn-cplx-master/source/NextSubVolume/Eigen/src/SparseCore/SparseFuzzy.h
- smoldyn-cplx-master/source/NextSubVolume/Eigen/src/SparseCore/MappedSparseMatrix.h
- smoldyn-cplx-master/source/NextSubVolume/Eigen/src/SparseCore/SparseSparseProductWithPruning.h
- smoldyn-cplx-master/source/NextSubVolume/Eigen/src/SparseCore/SparseBlock.h
- smoldyn-cplx-master/source/NextSubVolume/Eigen/src/SparseCore/TriangularSolver.h
- smoldyn-cplx-master/source/NextSubVolume/Eigen/src/SparseCore/CoreIterators.h
- smoldyn-cplx-master/source/NextSubVolume/Eigen/src/SparseCore/SparseVector.h
- smoldyn-cplx-master/source/NextSubVolume/Eigen/src/SparseCore/SparseTranspose.h
- smoldyn-cplx-master/source/NextSubVolume/Eigen/src/SparseCore/SparseProduct.h
- smoldyn-cplx-master/source/NextSubVolume/Eigen/src/SparseCore/AmbiVector.h
- smoldyn-cplx-master/source/NextSubVolume/Eigen/src/SparseCore/SparseRedux.h
- smoldyn-cplx-master/source/NextSubVolume/Eigen/src/SparseCore/ConservativeSparseSparseProduct.h
- smoldyn-cplx-master/source/NextSubVolume/Eigen/src/SparseCore/SparseUtil.h
- smoldyn-cplx-master/source/NextSubVolume/Eigen/src/SparseCore/SparseDot.h
- smoldyn-cplx-master/source/NextSubVolume/Eigen/src/PardisoSupport/PardisoSupport.h
- smoldyn-cplx-master/source/NextSubVolume/Eigen/src/Householder/HouseholderSequence.h
- smoldyn-cplx-master/source/NextSubVolume/Eigen/src/Householder/Householder.h
- smoldyn-cplx-master/source/NextSubVolume/Eigen/src/Householder/BlockHouseholder.h
- smoldyn-cplx-master/source/NextSubVolume/Eigen/src/plugins/ArrayCwiseUnaryOps.h
- smoldyn-cplx-master/source/NextSubVolume/Eigen/src/plugins/CommonCwiseUnaryOps.h
- smoldyn-cplx-master/source/NextSubVolume/Eigen/src/plugins/BlockMethods.h
- smoldyn-cplx-master/source/NextSubVolume/Eigen/src/plugins/ArrayCwiseBinaryOps.h
- smoldyn-cplx-master/source/NextSubVolume/Eigen/src/plugins/MatrixCwiseBinaryOps.h
- smoldyn-cplx-master/source/NextSubVolume/Eigen/src/plugins/CommonCwiseBinaryOps.h
- smoldyn-cplx-master/source/NextSubVolume/Eigen/src/plugins/MatrixCwiseUnaryOps.h
- smoldyn-cplx-master/source/NextSubVolume/Eigen/src/OrderingMethods/Amd.h
- smoldyn-cplx-master/source/NextSubVolume/Eigen/src/Core/Reverse.h
- smoldyn-cplx-master/source/NextSubVolume/Eigen/src/Core/PermutationMatrix.h
[truncated: 1,458 more entries]
