# Supplementary material for: Biophysical attributes that affect CaMKII activation deduced with a novel spatial stochastic simulation approach
Source: PLoS Comput Biol. 2018 Feb 5;14(2):e1005946. doi: 10.1371/journal.pcbi.1005946 (PMC5814094; doi:10.1371/journal.pcbi.1005946)
Supplement: S4 File — Please follow the GitHub link (https://github.com/lxm1117/smoldyn-cplx) to the source code repository for future updates. More links to the relevant online repositories are in S1 File. (GZ) [file pcbi.1005946.s004.gz › smoldyn-cplx-master/README.md]

This a customized version Smoldyn (based on v2.37) to enable simulations of macromolecules such as CaMKII holoenzymes. Rule-based descriptions of reactions are allowed at the binding sites level. For the original version of Smoldyn, please see [here](http://www.smoldyn.org).<br>

Installation has only been conducted on Debian or Ubuntu so far. A simple procedure to install can be as follows:<br>
```
cd cmake
cmake ..
make
sudo make install
```

Please check the github link for the updated code files.
