# Supplementary material for: Biophysical attributes that affect CaMKII activation deduced with a novel spatial stochastic simulation approach
Source: PLoS Comput Biol. 2018 Feb 5;14(2):e1005946. doi: 10.1371/journal.pcbi.1005946 (PMC5814094; doi:10.1371/journal.pcbi.1005946)
Supplement: S4 File — Please follow the GitHub link (https://github.com/lxm1117/smoldyn-cplx) to the source code repository for future updates. More links to the relevant online repositories are in S1 File. (GZ) [file pcbi.1005946.s004.gz › smoldyn-cplx-master/source/smoldynconfigure.h.in]

/* Smoldyn configuration file for input to CMake.  */
/* Written by Steve Andrews, 4/12/12.  */

/* Define to 1 if this build is for Apple */
#cmakedefine APPLE_BUILD

/* Define to 1 if this build is for Unix/Linux */
#cmakedefine NIX_BUILD

/* Define to 1 if this build is for Windows */
#cmakedefine WINDOWS_BUILD

/* Define to 1 if you have the <GL/gl.h> header file. */
#cmakedefine HAVE_GL_GL_H

/* Define to 1 if you have the <OpenGL/gl.h> header file. */
#cmakedefine HAVE_OPENGL_GL_H

/* Define to 1 if you have the <GL/glu.h> header file. */
#cmakedefine HAVE_GL_GLU_H

/* Define to 1 if you have the <OpenGL/glu.h> header file. */
#cmakedefine HAVE_OPENGL_GLU_H

/* Define to 1 if you have the <GL/glut.h> header file. */
#cmakedefine HAVE_GL_GLUT_H

/* Define to 1 if you have the <GLUT/glut.h> header file. */
#cmakedefine HAVE_GLUT_GLUT_H

/* Define to 1 if you have the <GL/freeglut.h> header file. */
#cmakedefine HAVE_GL_FREEGLUT_H

/* Define to 1 if you have the <memory.h> header file. */
#cmakedefine HAVE_MEMORY_H

/* Whether to compile Smoldyn with OpenGL support */
#cmakedefine HAVE_OPENGL

/* Whether to compile Smoldyn with LibTiff support */
#cmakedefine HAVE_LIBTIFF

/* Whether to compile Smoldyn with Zlib support */
#cmakedefine HAVE_ZLIB

/* Whether to compile Smoldyn with lattice support */
#cmakedefine OPTION_LATTICE

/* Whether to compile Smoldyn with vtk support */
#cmakedefine HAVE_VTK

/* Whether to compile Smoldyn with nsv support */
#cmakedefine OPTION_NSV

/* Whether to compile Smoldyn with pde support */
#cmakedefine OPTION_PDE

/* Whether to compile Smoldyn with vtk support */
#cmakedefine OPTION_VTK

/* Define to the version of this package. */
#define VERSION "${SMOLDYN_VERSION}"

/* Whether to compile Smoldyn for VCell */
#cmakedefine OPTION_VCELL
