# Supplementary material for: Biophysical attributes that affect CaMKII activation deduced with a novel spatial stochastic simulation approach
Source: PLoS Comput Biol. 2018 Feb 5;14(2):e1005946. doi: 10.1371/journal.pcbi.1005946 (PMC5814094; doi:10.1371/journal.pcbi.1005946)
Supplement: S4 File — Please follow the GitHub link (https://github.com/lxm1117/smoldyn-cplx) to the source code repository for future updates. More links to the relevant online repositories are in S1 File. (GZ) [file pcbi.1005946.s004.gz › smoldyn-cplx-master/source/lib/opengl2.c]

/* Steven Andrews, 2/03.
OpenGL library of useful routines.
See documentation called opengl2_doc.doc.
Copyright 2003-2007 by Steven Andrews.  This work is distributed under the terms
of the Gnu Lesser General Public License (LGPL). */

#include <stdio.h>
#include <math.h>
#include <stdlib.h>
#include <string.h>
#include "opengl2.h"
#include "math2.h"
#include "random2.h"
#include "string2.h"

#define Fix2DAspectDefault 0
#define TiffNameDefault "OpenGL"
#define TiffNumberDefault 1
#define TiffNumMaxDefault 999
#define RotateAngleDefault 5.0

void ChangeSize(int w,int h);
void KeyPush(unsigned char key,int x,int y);
void SpecialKeyPush2(unsigned char key,int x,int y);
void SpecialKeyPush(int key,int x,int y);
int WriteTIFF(const char *filename,const char *description,int x,int y,int width,int height,int compression);

GLfloat ClipSize,ClipMidx,ClipMidy,ClipMidz;
GLfloat ClipLeft,ClipRight,ClipBot,ClipTop,ClipBack,ClipFront;
GLfloat FieldOfView,Near,Aspect,Zoom;
GLfloat PixWide,PixHigh;
int Gl2PauseState,Dimension;
GLfloat Xtrans,Ytrans;
char TiffName[STRCHAR]=TiffNameDefault;
int Fix2DAspect=Fix2DAspectDefault;
int TiffNumber=TiffNumberDefault;
int TiffNumMax=TiffNumMaxDefault;
GLfloat RotateAngle=RotateAngleDefault;
void (*FreeFunc)(void*)=NULL;
void *FreePointer=NULL;


/* ***************************************** */
/* ************* Local functions *********** */
/* ***************************************** */


/* ChangeSize */
void ChangeSize(int w,int h) {
#ifdef __gl_h_
	GLfloat clipheight,clipwidth;
	GLfloat nearold,m[16];

	PixWide=w;
	PixHigh=h;
	if(h==0) h=1;
	glViewport(0,0,w,h);
	if(Dimension<3 && Fix2DAspect) {
		if(w<=h) {
			clipheight=ClipSize/Zoom*h/w;
			clipwidth=ClipSize/Zoom; }
		else {
			clipheight=ClipSize/Zoom;
			clipwidth=ClipSize/Zoom*w/h; }
		glMatrixMode(GL_PROJECTION);
		glLoadIdentity();
		glOrtho(ClipLeft,ClipLeft+clipwidth,ClipBot,ClipBot+clipheight,ClipFront,ClipBack);
		glMatrixMode(GL_MODELVIEW);
		glLoadIdentity(); }
	else if(Dimension<3) {
		glMatrixMode(GL_PROJECTION);
		glLoadIdentity();
		glOrtho(ClipLeft,ClipRight,ClipBot,ClipTop,ClipFront,ClipBack);
		glMatrixMode(GL_MODELVIEW);
		glLoadIdentity(); }
	else {
		Aspect=1.0*w/h;
		nearold=Near;
		if(w>=h) Near=ClipSize/2.0/tan(FieldOfView*PI/180.0/2.0);
		else Near=ClipSize/2.0/tan(FieldOfView*Aspect*PI/180.0/2.0);
		glMatrixMode(GL_PROJECTION);
		glLoadIdentity();
		gluPerspective(FieldOfView,Aspect,Near,ClipSize+Near);
		glMatrixMode(GL_MODELVIEW);
		glGetFloatv(GL_MODELVIEW_MATRIX,m);
		glLoadIdentity();
		glTranslatef(0,0,nearold-Near);
		glMultMatrixf(m); }
#endif
	return; }


/* KeyPush */
void KeyPush(unsigned char key,int x,int y) {
#ifdef __gl_h_
	GLint viewport[4],w,h;
	char name[STRCHAR],str[STRCHAR];
	GLfloat clipheight,clipwidth;

	x=y=0;	// to avoid compiler warnings
	glMatrixMode(GL_MODELVIEW);
	if(key=='Q') {
		if(Gl2PauseState==2) {
			if(FreeFunc) (*FreeFunc)(FreePointer);
			exit(0); }
		else Gl2PauseState=2; }
	else if(key==' ' && Gl2PauseState==0) Gl2PauseState=1;
	else if(key==' ' && Gl2PauseState==1) Gl2PauseState=0;
	else if(key=='T' && TiffNumber<=TiffNumMax) {
		glGetIntegerv(GL_VIEWPORT,viewport);
		w=viewport[2];
		h=viewport[3];
		sprintf(str,"%s%%0%ii.tif",TiffName,(int)log10((double)TiffNumMax)+1);
		sprintf(name,str,TiffNumber);
		WriteTIFF(name,"OpenGL picture",0,0,w,h,-1);
		TiffNumber++; }
	else if(key=='z' && Dimension==3) glRotatef(RotateAngle,0,0,1);
	else if(key=='Z' && Dimension==3) glRotatef(-RotateAngle,0,0,1);
	else if(key=='x' && Dimension==3) glRotatef(RotateAngle,1,0,0);
	else if(key=='X' && Dimension==3) glRotatef(-RotateAngle,1,0,0);
	else if(key=='y' && Dimension==3) glRotatef(RotateAngle,0,1,0);
	else if(key=='Y' && Dimension==3) glRotatef(-RotateAngle,0,1,0);
	else if(Dimension<3) {
		if(key=='0') {
			Zoom=1;
			Xtrans=Ytrans=0; }
		else if(key=='=') Zoom*=1.05;
		else if(key=='-') Zoom/=1.05;
		ClipLeft=ClipMidx-Xtrans-ClipSize/2.0/Zoom;
		ClipRight=ClipMidx-Xtrans+ClipSize/2.0/Zoom;
		ClipBot=ClipMidy-Ytrans-ClipSize/2.0/Zoom;
		ClipTop=ClipMidy-Ytrans+ClipSize/2.0/Zoom;
		ClipBack=ClipMidz-ClipSize/2.0/Zoom;
		ClipFront=ClipMidz+ClipSize/2.0/Zoom;
		glMatrixMode(GL_PROJECTION);
		glLoadIdentity();
		if(Fix2DAspect) {
			glGetIntegerv(GL_VIEWPORT,viewport);
			w=viewport[2];
			h=viewport[3];
			if(w<=h) {
				clipheight=ClipSize/Zoom*h/w;
				clipwidth=ClipSize/Zoom; }
			else {
				clipheight=ClipSize/Zoom;
				clipwidth=ClipSize/Zoom*w/h; }
			glOrtho(ClipLeft,ClipLeft+clipwidth,ClipBot,ClipBot+clipheight,ClipFront,ClipBack); }
		else
			glOrtho(ClipLeft,ClipRight,ClipBot,ClipTop,ClipFront,ClipBack);
		glMatrixMode(GL_MODELVIEW);
		glLoadIdentity(); }

	else if(Dimension==3) {
		if(key=='0') {
			glGetIntegerv(GL_VIEWPORT,viewport);
			w=viewport[2];
			h=viewport[3];
			FieldOfView=45;
			Xtrans=Ytrans=0;
			if(w>=h) Near=ClipSize/2.0/tan(FieldOfView*PI/180.0/2.0);
			else Near=ClipSize/2.0/tan(FieldOfView*Aspect*PI/180.0/2.0);
			glMatrixMode(GL_PROJECTION);
			glLoadIdentity();
			gluPerspective(FieldOfView,Aspect,Near,ClipSize+Near);
			glMatrixMode(GL_MODELVIEW);
			glLoadIdentity();
			glTranslatef(-ClipMidx,-ClipMidy,-ClipMidz);
			glTranslatef(0,0,-ClipSize/2.0-Near); }
		else if(key=='=') {
			FieldOfView/=1.05;
			glMatrixMode(GL_PROJECTION);
			glLoadIdentity();
			gluPerspective(FieldOfView,Aspect,Near,ClipSize+Near);
			glMatrixMode(GL_MODELVIEW); }
		else if(key=='-') {
			FieldOfView*=1.05;
			if(FieldOfView>180) FieldOfView=180;
			glMatrixMode(GL_PROJECTION);
			glLoadIdentity();
			gluPerspective(FieldOfView,Aspect,Near,ClipSize+Near);
			glMatrixMode(GL_MODELVIEW); }}
#endif
	return; }


/* SpecialKeyPush2 */
void SpecialKeyPush2(unsigned char key,int x,int y) {
#ifdef __gl_h_
	GLfloat m[16];
	GLint viewport[4],w,h;
	GLfloat clipheight,clipwidth;

	x=y=0;		// to avoid compiler warnings
	if(Dimension<3) {
		if(key=='D') Ytrans-=(ClipRight-ClipLeft)/100;
		else if(key=='U') Ytrans+=(ClipRight-ClipLeft)/100;
		else if(key=='R') Xtrans+=(ClipRight-ClipLeft)/100;
		else if(key=='L') Xtrans-=(ClipRight-ClipLeft)/100;
		ClipLeft=ClipMidx-Xtrans-ClipSize/2.0/Zoom;
		ClipRight=ClipMidx-Xtrans+ClipSize/2.0/Zoom;
		ClipBot=ClipMidy-Ytrans-ClipSize/2.0/Zoom;
		ClipTop=ClipMidy-Ytrans+ClipSize/2.0/Zoom;
		ClipBack=ClipMidz-ClipSize/2.0/Zoom;
		ClipFront=ClipMidz+ClipSize/2.0/Zoom;
		glMatrixMode(GL_PROJECTION);
		glLoadIdentity();
		if(Fix2DAspect) {
			glGetIntegerv(GL_VIEWPORT,viewport);
			w=viewport[2];
			h=viewport[3];
			if(w<=h) {
				clipheight=ClipSize/Zoom*h/w;
				clipwidth=ClipSize/Zoom; }
			else {
				clipheight=ClipSize/Zoom;
				clipwidth=ClipSize/Zoom*w/h; }
			glOrtho(ClipLeft,ClipLeft+clipwidth,ClipBot,ClipBot+clipheight,ClipFront,ClipBack); }
		else
			glOrtho(ClipLeft,ClipRight,ClipBot,ClipTop,ClipFront,ClipBack);
		glMatrixMode(GL_MODELVIEW);
		glLoadIdentity(); }
	else if(Dimension==3) {
		glMatrixMode(GL_MODELVIEW);
		glGetFloatv(GL_MODELVIEW_MATRIX,m);
		glLoadIdentity();
		if(strchr("durl",key)) {
			glTranslatef(Xtrans,Ytrans,-(Near+ClipSize/2.0));
			if(key=='d') glRotatef(RotateAngle,1,0,0);
			else if(key=='u') glRotatef(-RotateAngle,1,0,0);
			else if(key=='r') glRotatef(RotateAngle,0,1,0);
			else if(key=='l') glRotatef(-RotateAngle,0,1,0);
			glTranslatef(-Xtrans,-Ytrans,+(Near+ClipSize/2.0)); }
		else if(strchr("DURL",key)) {
			glTranslatef(-Xtrans,-Ytrans,-(Near+ClipSize/2.0));
			if(key=='D') Ytrans-=ClipSize/100;
			else if(key=='U') Ytrans+=ClipSize/100;
			else if(key=='R') Xtrans+=ClipSize/100;
			else if(key=='L') Xtrans-=ClipSize/100;
			glTranslatef(Xtrans,Ytrans,+(Near+ClipSize/2.0)); }
		glMultMatrixf(m); }
#endif
	return; }


/* SpecialKeyPush */
void SpecialKeyPush(int key,int x,int y) {
#ifdef __gl_h_
	int modify;

	modify=glutGetModifiers();
	if(!modify) {
		if(key==GLUT_KEY_DOWN) SpecialKeyPush2('d',x,y);
		else if(key==GLUT_KEY_UP) SpecialKeyPush2('u',x,y);
		else if(key==GLUT_KEY_RIGHT) SpecialKeyPush2('r',x,y);
		else if(key==GLUT_KEY_LEFT) SpecialKeyPush2('l',x,y); }
	else {
		if(key==GLUT_KEY_DOWN) SpecialKeyPush2('D',x,y);
		else if(key==GLUT_KEY_UP) SpecialKeyPush2('U',x,y);
		else if(key==GLUT_KEY_RIGHT) SpecialKeyPush2('R',x,y);
		else if(key==GLUT_KEY_LEFT) SpecialKeyPush2('L',x,y); }
#endif
	return; }


/* The following code was modified from a program called writetiff.c that was
written and copyrighted by Mark Kilgard, 1997.  This function requires the use
of the libtiff library that was written by Sam Leffler and can be downloaded
from www.libtiff.org. */
int WriteTIFF(const char *filename,const char *description,int x,int y,int width,int height,int compression) {
#if defined _TIFFIO_ && defined __gl_h_
  TIFF *file;
  GLubyte *image,*p;
  int i;

	if(compression==-1) compression=COMPRESSION_PACKBITS;
  file=TIFFOpen(filename,"w");
  if(!file) return 1;
  image=(GLubyte*)malloc(width*height*sizeof(GLubyte)*3);
  if(!image) return 1;
  glPixelStorei(GL_PACK_ALIGNMENT,1);
  glReadPixels(x,y,width,height,GL_RGB,GL_UNSIGNED_BYTE,image);
  TIFFSetField(file,TIFFTAG_IMAGEWIDTH,(unsigned int)width);
  TIFFSetField(file,TIFFTAG_IMAGELENGTH,(unsigned int)height);
  TIFFSetField(file,TIFFTAG_BITSPERSAMPLE,8);
  TIFFSetField(file,TIFFTAG_COMPRESSION,compression);
  TIFFSetField(file,TIFFTAG_PHOTOMETRIC,PHOTOMETRIC_RGB);
  TIFFSetField(file,TIFFTAG_SAMPLESPERPIXEL,3);
  TIFFSetField(file,TIFFTAG_PLANARCONFIG,PLANARCONFIG_CONTIG);
  TIFFSetField(file,TIFFTAG_ROWSPERSTRIP,1);
  TIFFSetField(file,TIFFTAG_IMAGEDESCRIPTION,description);
  p=image;
  for(i=height-1;i>=0;i--) {
    if(TIFFWriteScanline(file,p,i,0)<0) {
      free(image);
      TIFFClose(file);
      return 1; }
    p+=width*sizeof(GLubyte)*3; }
  TIFFClose(file);
  free(image);
  return 0;
#else
	return 2;
#endif
}


/* **************************************************** */
/* ********** Externally accessible routines ********** */
/* **************************************************** */


/* gl2Double2GLfloat */
GLfloat* gl2Double2GLfloat(double *input,GLfloat *output,int n) {
	int i;

	for(i=0;i<n;i++)
		output[i]=(GLfloat)input[i];
	return output; }


/* gl2Initialize */
void gl2Initialize(char *wname,float xlo,float xhi,float ylo,float yhi,float zlo,float zhi) {
#ifdef __gl_h_
  if(ylo==yhi && zlo==zhi) Dimension=1;
	else if(zlo==zhi) Dimension=2;
	else Dimension=3;
	ClipSize=1.05*sqrt((xhi-xlo)*(xhi-xlo)+(yhi-ylo)*(yhi-ylo)+(zhi-zlo)*(zhi-zlo));
	if(ClipSize==0) ClipSize=1.0;
	ClipMidx=(xhi-xlo)/2.0+xlo;
	ClipMidy=(yhi-ylo)/2.0+ylo;
	ClipMidz=(zhi-zlo)/2.0+zlo;
	ClipLeft=ClipMidx-ClipSize/2.0;
	ClipRight=ClipMidx+ClipSize/2.0;
	ClipBot=ClipMidy-ClipSize/2.0;
	ClipTop=ClipMidy+ClipSize/2.0;
	ClipBack=ClipMidz-ClipSize/2.0;
	ClipFront=ClipMidz+ClipSize/2.0;
	if(Dimension==2 && !Fix2DAspect) {
		ClipLeft=xlo;
		ClipRight=xhi;
		ClipBot=ylo;
		ClipTop=yhi; }
	FieldOfView=45;
	Zoom=1;
	Xtrans=Ytrans=0;
	Near=-ClipSize/2.0;
	Aspect=1.0;
	Gl2PauseState=0;

	if(Dimension<3) glutInitDisplayMode(GLUT_DOUBLE|GLUT_RGB);
	else glutInitDisplayMode(GLUT_DOUBLE|GLUT_RGB|GLUT_DEPTH);
	
	// position opengl window
	int w = 400, h = 400;
	int xmaxpix=glutGet(GLUT_SCREEN_WIDTH);
	int ymaxpix=glutGet(GLUT_SCREEN_HEIGHT);
	glutInitWindowSize(w, h);
	glutInitWindowPosition((xmaxpix- w)/2, (ymaxpix-h)/2);	
	
	glutCreateWindow(wname?wname:"OpenGL");
	glutReshapeFunc(ChangeSize);
	glutKeyboardFunc(KeyPush);
	glutSpecialFunc(SpecialKeyPush);
	glClearColor(1,1,1,1);
	glColor3f(0,0,0);
	glMatrixMode(GL_MODELVIEW);
	glLoadIdentity();
	glTranslatef(-ClipMidx,-ClipMidy,-ClipMidz);
	if(Dimension==3) {
		glEnable(GL_DEPTH_TEST); }
#endif
	return; }


/* gl2glutInit */
void gl2glutInit(int *argc,char **argv) {
#ifdef __gl_h_
	static int done=0;
	int defaultc=1;
	char **defaultv;

	if(done) return;
	done=1;
	if(argc && argv)
		glutInit(argc,argv);		// ?? This is where the code crashes when using freeglut
	else {
		defaultv=(char**) calloc(1,sizeof(char*));
		if(!defaultv) return;
		defaultv[0]=(char*) calloc(STRCHAR,sizeof(char));
		if(!defaultv[0]) return;
		strcpy(defaultv[0],"default");
		glutInit(&defaultc,(char**) defaultv);
		free(defaultv[0]);
		free(defaultv); }
#endif
	return; }


/* gl2State */
int gl2State(int state) {
	if(state>=0) Gl2PauseState=state;
	return Gl2PauseState; }


/* gl2GetNumber */
float gl2GetNumber(const char *variable) {
	float value;

	if(!strcmp(variable,"ClipSize")) value=ClipSize;
	else if(!strcmp(variable,"ClipMidx")) value=ClipMidx;
	else if(!strcmp(variable,"ClipMidy")) value=ClipMidy;
	else if(!strcmp(variable,"ClipMidz")) value=ClipMidz;
	else if(!strcmp(variable,"ClipLeft")) value=ClipLeft;
	else if(!strcmp(variable,"ClipRight")) value=ClipRight;
	else if(!strcmp(variable,"ClipBot")) value=ClipBot;
	else if(!strcmp(variable,"ClipTop")) value=ClipTop;
	else if(!strcmp(variable,"ClipBack")) value=ClipBack;
	else if(!strcmp(variable,"ClipFront")) value=ClipFront;
	else if(!strcmp(variable,"FieldOfView")) value=FieldOfView;
	else if(!strcmp(variable,"Zoom")) value=Zoom;
	else if(!strcmp(variable,"Near")) value=Near;
	else if(!strcmp(variable,"Aspect")) value=Aspect;
	else if(!strcmp(variable,"PixWide")) value=PixWide;
	else if(!strcmp(variable,"PixHigh")) value=PixHigh;
	else if(!strcmp(variable,"Gl2PauseState")) value=(float) Gl2PauseState;
	else if(!strcmp(variable,"Dimension")) value=(float) Dimension;
	else if(!strcmp(variable,"Xtrans")) value=Xtrans;
	else if(!strcmp(variable,"Ytrans")) value=Ytrans;
	else if(!strcmp(variable,"Fix2DAspect")) value=(float) Fix2DAspect;
	else if(!strcmp(variable,"TiffNumber")) value=(float) TiffNumber;
	else if(!strcmp(variable,"TiffNumMax")) value=(float) TiffNumMax;
	else if(!strcmp(variable,"RotateAngle")) value=RotateAngle;
	else if(!strcmp(variable,"TiffNumberDefault")) value=(float) TiffNumberDefault;
	else if(!strcmp(variable,"TiffNumMaxDefault")) value=(float) TiffNumMaxDefault;
	else if(!strcmp(variable,"RotateAngleDefault")) value=RotateAngleDefault;
	else if(!strcmp(variable,"Fix2DAspectDefault")) value=(float) Fix2DAspectDefault;
	else value=0;
	return value; }


/* gl2GetString */
char *gl2GetString(const char *option,char *string) {
	if(!strcmp(option,"TiffName"))
		strncpy(string,TiffName,STRCHAR);
	else if(!strcmp(option,"TiffNameDefault"))
		strncpy(string,TiffNameDefault,STRCHAR);
	else
		strncpy(string,"error",STRCHAR);
	return string; }


/* gl2SetOptionInt */
int gl2SetOptionInt(const char *option,int value) {
	if(!strcmp(option,"Fix2DAspect")) {
		if(value>=0) Fix2DAspect=value;
		else value=Fix2DAspect; }
	else if(!strcmp(option,"TiffNumber")) {
		if(value>=0) TiffNumber=value;
		else value=TiffNumber; }
	else if(!strcmp(option,"TiffNumMax")) {
		if(value>=0) TiffNumMax=value;
		else value=TiffNumMax; }
	else if(!strcmp(option,"Dimension")) {
		value=Dimension; }
	else value=-1;
	return value; }


/* gl2SetOptionFlt */
float gl2SetOptionFlt(const char *option,float value) {
	if(!strcmp(option,"RotateAngle")) {
		if(value>0) RotateAngle=(GLfloat) value;
		else value=(float) RotateAngle; }
	else value=-1;
	return value; }


/* gl2SetOptionStr */
void gl2SetOptionStr(const char *option,const char *value) {
	if(!strcmp(option,"TiffName")) {
		if(value) strncpy(TiffName,value,STRCHAR);
		else strncpy(TiffName,TiffNameDefault,STRCHAR); }
	return; }


/* gl2SetOptionVoid */
void *gl2SetOptionVoid(const char *option,void *value) {
	if(!strcmp(option,"FreeFunc")) {
		if(value) FreeFunc=(void(*)(void*))value;
		else value=(void*) FreeFunc; }
	else if(!strcmp(option,"FreePointer")) {
		if(value) FreePointer=value;
		else value=FreePointer; }
	else value=NULL;
	return (void*)value; }


/* gl2SetKeyPush */
void gl2SetKeyPush(unsigned char key) {
	if(strchr(" QT0=-xyzXYZ",key)) KeyPush(key,0,0);
	else if(strchr("durlDURL",key)) SpecialKeyPush2(key,0,0);
	return; }


/* gl2SetColor */
void gl2SetColor(char c) {
#ifdef __gl_h_
	if(c=='A' || c=='a') glColor3ub(0x70,0xdb,0x93);							/* aqua			*/
	else if(c=='B' || c=='b' || c=='6')	glColor3ub(0x00,0x00,0xff);	/* blue			*/
	else if(c=='C' || c=='c')	glColor3ub(0x00,0xff,0xff);					/* cyan			*/
	else if(c=='D' || c=='d')	glColor3ub(0x80,0x00,0x00);					/* dark red	*/
	else if(c=='E' || c=='e' || c=='8')	glColor3ub(0x80,0x80,0x80);	/* grey			*/
	else if(c=='F' || c=='f')	glColor3ub(0xff,0x6e,0xc7);					/* fuchsia	*/
	else if(c=='G' || c=='g')	glColor3ub(0x00,0xff,0x00);					/* green		*/
	else if(c=='H' || c=='h' || c=='5')	glColor3ub(0x00,0x80,0x00);	/* hunter		*/
	else if(c=='I' || c=='i')	glColor3ub(0xdb,0x70,0xdb);					/* indigo		*/
	else if(c=='J' || c=='j')	glColor3ub(0x80,0x80,0x00);					/* olive		*/
	else if(c=='K' || c=='k' || c=='0')	glColor3ub(0x00,0x00,0x00);	/* black		*/
	else if(c=='L' || c=='l')	glColor3ub(0x32,0xcd,0x32);					/* lime			*/
	else if(c=='M' || c=='m')	glColor3ub(0xff,0x00,0xff);					/* magenta	*/
	else if(c=='N' || c=='n')	glColor3ub(0x00,0x00,0x80);					/* navy			*/
	else if(c=='O' || c=='o' || c=='3')	glColor3ub(0xff,0xaf,0x00);	/* orange		*/
	else if(c=='P' || c=='p')	glColor3ub(0x80,0x00,0x80);					/* purple		*/
	else if(c=='Q' || c=='q')	glColor3ub(0xd9,0xd9,0xf3);					/* quartz		*/
	else if(c=='R' || c=='r' || c=='2')	glColor3ub(0xff,0x00,0x00);	/* red			*/
	else if(c=='S' || c=='s')	glColor3ub(0x8e,0xdb,0x23);					/* sienna		*/
	else if(c=='T' || c=='t')	glColor3ub(0x00,0x80,0x80);					/* teal			*/
	else if(c=='U' || c=='u')	glColor3ub(0x20,0x00,0x20);					/* ultraviolet */
	else if(c=='V' || c=='v' || c=='7')	glColor3ub(0xee,0x82,0xee);	/* violet		*/
	else if(c=='W' || c=='w' || c=='9')	glColor3ub(0xff,0xff,0xff);	/* white		*/
	else if(c=='X' || c=='x')	glColor3ub(intrand(0xff),intrand(0xff),intrand(0xff));	/* random	*/
	else if(c=='Y' || c=='y' || c=='4')	glColor3ub(0xff,0xff,0x00);	/* yellow		*/
	else if(c=='Z' || c=='z')	glColor3ub(intrand(2)*0xff,intrand(2)*0xff,intrand(2)*0xff);	/* random	*/
	else if(c=='1')	glColor3ub(0x40,0x40,0x20);									/* brown		*/
	else if(c=='-')	glColor3ub(0xc0,0xc0,0xc0);									/* silver		*/
	else if(c=='+')	glColor3ub(0xff,0xd7,0x20);									/* gold		*/
	else glColor3ub(0x00,0x00,0x00);														/* black		*/
#endif
	return; }


/* gl2FindRotate */
float gl2FindRotate(float *vect1,float *vect2,float *axis) {
	float angle,dot;

	axis[0]=vect1[1]*vect2[2]-vect1[2]*vect2[1];
	axis[1]=vect1[2]*vect2[0]-vect1[0]*vect2[2];
	axis[2]=vect1[0]*vect2[1]-vect1[1]*vect2[0];
	dot=vect1[0]*vect2[0]+vect1[1]*vect2[1]+vect1[2]*vect2[2];
	angle=acos(dot)*180/PI;
	if(angle!=0 && angle!=180) return angle;
	axis[0]=0;
	axis[1]=vect1[2];
	axis[2]=-vect1[1];
	dot=axis[1]*axis[1]+axis[2]*axis[2];
	if(dot>0) return angle;
	axis[0]=-vect1[2];
	axis[1]=0;
	axis[2]=vect1[0];
	return angle; }


/* gl2FindRotateD */
double gl2FindRotateD(double *vect1,double *vect2,double *axis) {
	double angle,dot;

	axis[0]=vect1[1]*vect2[2]-vect1[2]*vect2[1];
	axis[1]=vect1[2]*vect2[0]-vect1[0]*vect2[2];
	axis[2]=vect1[0]*vect2[1]-vect1[1]*vect2[0];
	dot=vect1[0]*vect2[0]+vect1[1]*vect2[1]+vect1[2]*vect2[2];
	angle=acos(dot)*180/PI;
	if(angle!=0 && angle!=180) return angle;
	axis[0]=0;
	axis[1]=vect1[2];
	axis[2]=-vect1[1];
	dot=axis[1]*axis[1]+axis[2]*axis[2];
	if(dot>0) return angle;
	axis[0]=-vect1[2];
	axis[1]=0;
	axis[2]=vect1[0];
	return angle; }


/* gl2DrawBox */
void gl2DrawBox(float *pt1,float *pt2,int dim) {
#ifdef __gl_h_
	if(dim==1) {
		glBegin(GL_LINES);
			glVertex3f(pt1[0],pt1[1],pt1[2]);
			glVertex3f(pt2[0],pt1[1],pt1[2]);
		glEnd(); }
	else if(dim==2) {
		glBegin(GL_LINE_LOOP);
			glVertex3f(pt1[0],pt1[1],pt1[2]);
			glVertex3f(pt2[0],pt1[1],pt1[2]);
			glVertex3f(pt2[0],pt2[1],pt1[2]);
			glVertex3f(pt1[0],pt2[1],pt1[2]);
		glEnd(); }
	else {
		glBegin(GL_LINE_STRIP);
			glVertex3f(pt1[0],pt1[1],pt1[2]);
			glVertex3f(pt1[0],pt1[1],pt2[2]);
			glVertex3f(pt1[0],pt2[1],pt2[2]);
			glVertex3f(pt1[0],pt2[1],pt1[2]);
			glVertex3f(pt1[0],pt1[1],pt1[2]);
			glVertex3f(pt2[0],pt1[1],pt1[2]);
			glVertex3f(pt2[0],pt2[1],pt1[2]);
			glVertex3f(pt2[0],pt2[1],pt2[2]);
			glVertex3f(pt2[0],pt1[1],pt2[2]);
			glVertex3f(pt2[0],pt1[1],pt1[2]);
		glEnd();
		glBegin(GL_LINES);
			glVertex3f(pt1[0],pt1[1],pt2[2]);glVertex3f(pt2[0],pt1[1],pt2[2]);
			glVertex3f(pt1[0],pt2[1],pt2[2]);glVertex3f(pt2[0],pt2[1],pt2[2]);
			glVertex3f(pt1[0],pt2[1],pt1[2]);glVertex3f(pt2[0],pt2[1],pt1[2]);
		glEnd(); }
#endif
	return; }


/* gl2DrawBoxD */
void gl2DrawBoxD(double *pt1,double *pt2,int dim) {
#ifdef __gl_h_
	if(dim==1) {
		glBegin(GL_LINES);
			glVertex3d(pt1[0],pt1[1],pt1[2]);
			glVertex3d(pt2[0],pt1[1],pt1[2]);
		glEnd(); }
	else if(dim==2) {
		glBegin(GL_LINE_LOOP);
			glVertex3d(pt1[0],pt1[1],pt1[2]);
			glVertex3d(pt2[0],pt1[1],pt1[2]);
			glVertex3d(pt2[0],pt2[1],pt1[2]);
			glVertex3d(pt1[0],pt2[1],pt1[2]);
		glEnd(); }
	else {
		glBegin(GL_LINE_STRIP);
			glVertex3d(pt1[0],pt1[1],pt1[2]);
			glVertex3d(pt1[0],pt1[1],pt2[2]);
			glVertex3d(pt1[0],pt2[1],pt2[2]);
			glVertex3d(pt1[0],pt2[1],pt1[2]);
			glVertex3d(pt1[0],pt1[1],pt1[2]);
			glVertex3d(pt2[0],pt1[1],pt1[2]);
			glVertex3d(pt2[0],pt2[1],pt1[2]);
			glVertex3d(pt2[0],pt2[1],pt2[2]);
			glVertex3d(pt2[0],pt1[1],pt2[2]);
			glVertex3d(pt2[0],pt1[1],pt1[2]);
		glEnd();
		glBegin(GL_LINES);
			glVertex3d(pt1[0],pt1[1],pt2[2]);glVertex3d(pt2[0],pt1[1],pt2[2]);
			glVertex3d(pt1[0],pt2[1],pt2[2]);glVertex3d(pt2[0],pt2[1],pt2[2]);
			glVertex3d(pt1[0],pt2[1],pt1[2]);glVertex3d(pt2[0],pt2[1],pt1[2]);
		glEnd(); }
#endif
	return; }


/* gl2DrawGrid */
void gl2DrawGrid(float *pt1,float *pt2,int *n,int dim) {
#ifdef __gl_h_
	float delta1,delta2;
	int i,j;

	if(dim==1) {
		glBegin(GL_POINTS);
		delta1=(pt2[0]-pt1[0])/n[0];
		for(i=0;i<=n[0];i++)
			glVertex3f(pt1[0]+i*delta1,pt1[1],pt1[2]);
		glEnd(); }
	else if(dim==2) {
		glBegin(GL_LINES);
		delta1=(pt2[1]-pt1[1])/n[1];
		for(i=0;i<=n[1];i++) {
			glVertex3f(pt1[0],pt1[1]+i*delta1,pt1[2]);
			glVertex3f(pt2[0],pt1[1]+i*delta1,pt1[2]); }
		delta1=(pt2[0]-pt1[0])/n[0];
		for(i=0;i<=n[0];i++) {
			glVertex3f(pt1[0]+i*delta1,pt1[1],pt1[2]);
			glVertex3f(pt1[0]+i*delta1,pt2[1],pt1[2]); }
		glEnd(); }
	else if(dim==3) {
		glBegin(GL_LINES);
		delta1=(pt2[1]-pt1[1])/n[1];
		delta2=(pt2[2]-pt1[2])/n[2];
		for(i=0;i<=n[1];i++)
			for(j=0;j<=n[2];j++) {
				glVertex3f(pt1[0],pt1[1]+i*delta1,pt1[2]+j*delta2);
				glVertex3f(pt2[0],pt1[1]+i*delta1,pt1[2]+j*delta2); }
		delta1=(pt2[0]-pt1[0])/n[0];
		delta2=(pt2[2]-pt1[2])/n[2];
		for(i=0;i<=n[0];i++)
			for(j=0;j<=n[2];j++) {
				glVertex3f(pt1[0]+i*delta1,pt1[1],pt1[2]+j*delta2);
				glVertex3f(pt1[0]+i*delta1,pt2[1],pt1[2]+j*delta2); }
		delta1=(pt2[0]-pt1[0])/n[0];
		delta2=(pt2[1]-pt1[1])/n[1];
		for(i=0;i<=n[0];i++)
			for(j=0;j<=n[1];j++) {
				glVertex3f(pt1[0]+i*delta1,pt1[1]+j*delta2,pt1[2]);
				glVertex3f(pt1[0]+i*delta1,pt1[1]+j*delta2,pt2[2]); }
		glEnd(); }
#endif
	return; }


/* gl2DrawGridD */
void gl2DrawGridD(double *pt1,double *pt2,int *n,int dim) {
#ifdef __gl_h_
	double delta1,delta2;
	int i,j;

	if(dim==1) {
		glBegin(GL_POINTS);
		delta1=(pt2[0]-pt1[0])/n[0];
		for(i=0;i<=n[0];i++)
			glVertex3d(pt1[0]+i*delta1,pt1[1],pt1[2]);
		glEnd(); }
	else if(dim==2) {
		glBegin(GL_LINES);
		delta1=(pt2[1]-pt1[1])/n[1];
		for(i=0;i<=n[1];i++) {
			glVertex3d(pt1[0],pt1[1]+i*delta1,pt1[2]);
			glVertex3d(pt2[0],pt1[1]+i*delta1,pt1[2]); }
		delta1=(pt2[0]-pt1[0])/n[0];
		for(i=0;i<=n[0];i++) {
			glVertex3d(pt1[0]+i*delta1,pt1[1],pt1[2]);
			glVertex3d(pt1[0]+i*delta1,pt2[1],pt1[2]); }
		glEnd(); }
	else if(dim==3) {
		glBegin(GL_LINES);
		delta1=(pt2[1]-pt1[1])/n[1];
		delta2=(pt2[2]-pt1[2])/n[2];
		for(i=0;i<=n[1];i++)
			for(j=0;j<=n[2];j++) {
				glVertex3d(pt1[0],pt1[1]+i*delta1,pt1[2]+j*delta2);
				glVertex3d(pt2[0],pt1[1]+i*delta1,pt1[2]+j*delta2); }
		delta1=(pt2[0]-pt1[0])/n[0];
		delta2=(pt2[2]-pt1[2])/n[2];
		for(i=0;i<=n[0];i++)
			for(j=0;j<=n[2];j++) {
				glVertex3d(pt1[0]+i*delta1,pt1[1],pt1[2]+j*delta2);
				glVertex3d(pt1[0]+i*delta1,pt2[1],pt1[2]+j*delta2); }
		delta1=(pt2[0]-pt1[0])/n[0];
		delta2=(pt2[1]-pt1[1])/n[1];
		for(i=0;i<=n[0];i++)
			for(j=0;j<=n[1];j++) {
				glVertex3d(pt1[0]+i*delta1,pt1[1]+j*delta2,pt1[2]);
				glVertex3d(pt1[0]+i*delta1,pt1[1]+j*delta2,pt2[2]); }
		glEnd(); }
#endif
	return; }


/* gl2DrawCircle */
void gl2DrawCircle(float *cent,float radius,int slices,char style,int dim) {
#ifdef __gl_h_
	int i;
	float theta,dtheta;

	if(style=='g') {
		gl2DrawCircle(cent,radius,slices,'f',dim);
		gl2DrawCircle(cent,radius,slices,'e',dim);
		return; }

	dtheta=2*PI/slices;
	if(style=='f') {
		glBegin(GL_TRIANGLE_FAN);
		if(dim==2) glVertex2fv(cent);
		else {
			glNormal3f(0,0,1);
			glVertex3fv(cent); }}
	else if(style=='e') glBegin(GL_LINE_LOOP);
	else glBegin(GL_POINTS);
	if(dim==2)
		for(i=0;i<slices;i++) {
			theta=i*dtheta;
			glVertex2f(cent[0]+radius*cos(theta),cent[1]+radius*sin(theta)); }
	else
		for(i=0;i<slices;i++) {
			theta=i*dtheta;
			glVertex3f(cent[0]+radius*cos(theta),cent[1]+radius*sin(theta),cent[2]); }
	if(style=='e' || style=='f') {
		theta=i*dtheta;
		if(dim==2) glVertex2f(cent[0]+radius*cos(theta),cent[1]+radius*sin(theta));
		else glVertex3f(cent[0]+radius*cos(theta),cent[1]+radius*sin(theta),cent[2]); }
	glEnd();

#endif
	return; }


/* gl2DrawCircleD */
void gl2DrawCircleD(double *cent,double radius,int slices,char style,int dim) {
#ifdef __gl_h_
	int i;
	double theta,dtheta;

	if(style=='g') {
		gl2DrawCircleD(cent,radius,slices,'f',dim);
		gl2DrawCircleD(cent,radius,slices,'e',dim);
		return; }

	dtheta=2*PI/slices;
	if(style=='f') {
		glBegin(GL_TRIANGLE_FAN);
		if(dim==2) glVertex2dv(cent);
		else {
			glNormal3d(0,0,1);
			glVertex3dv(cent); }}
	else if(style=='e') glBegin(GL_LINE_LOOP);
	else glBegin(GL_POINTS);
	if(dim==2)
		for(i=0;i<slices;i++) {
			theta=i*dtheta;
			glVertex2d(cent[0]+radius*cos(theta),cent[1]+radius*sin(theta)); }
	else
		for(i=0;i<slices;i++) {
			theta=i*dtheta;
			glVertex3d(cent[0]+radius*cos(theta),cent[1]+radius*sin(theta),cent[2]); }
	if(style=='e' || style=='f') {
		theta=i*dtheta;
		if(dim==2) glVertex2d(cent[0]+radius*cos(theta),cent[1]+radius*sin(theta));
		else glVertex3d(cent[0]+radius*cos(theta),cent[1]+radius*sin(theta),cent[2]); }
	glEnd();
#endif
	return; }


/* gl2DrawArc */
void gl2DrawArc(float *cent,float radius,float theta1,float theta2,int slices,char style,int dim) {
#ifdef __gl_h_
	int i,imax;
	float theta,dtheta;

	dtheta=2.0*PI/slices;
	imax=(int)((theta2-theta1)/dtheta+0.5);
	dtheta=(theta2-theta1)/(float)imax;
	if(style=='f' || style=='g') {
		glBegin(GL_TRIANGLE_FAN);
		if(dim==2) glVertex2fv(cent);
		else {
			glNormal3f(0,0,1);
			glVertex3fv(cent); }}
	else if(style=='e') glBegin(GL_LINE_STRIP);
	else glBegin(GL_POINTS);
	if(dim==2)
		for(i=0;i<=imax;i++) {
			theta=theta1+i*dtheta;
			glVertex2f(cent[0]+radius*cos(theta),cent[1]+radius*sin(theta)); }
	else
		for(i=0;i<=imax;i++) {
			theta=theta1+i*dtheta;
			glVertex3f(cent[0]+radius*cos(theta),cent[1]+radius*sin(theta),cent[2]); }
	glEnd();
#endif
	return; }


/* gl2DrawArcD */
void gl2DrawArcD(double *cent,double radius,double theta1,double theta2,int slices,char style,int dim) {
#ifdef __gl_h_
	int i,imax;
	double theta,dtheta;

	dtheta=2.0*PI/slices;
	imax=(int)((theta2-theta1)/dtheta+0.5);
	dtheta=(theta2-theta1)/(double)imax;
	if(style=='f' || style=='g') {
		glBegin(GL_TRIANGLE_FAN);
		if(dim==2) glVertex2dv(cent);
		else {
			glNormal3d(0,0,1);
			glVertex3dv(cent); }}
	else if(style=='e') glBegin(GL_LINE_STRIP);
	else glBegin(GL_POINTS);
	if(dim==2)
		for(i=0;i<=imax;i++) {
			theta=theta1+i*dtheta;
			glVertex2d(cent[0]+radius*cos(theta),cent[1]+radius*sin(theta)); }
	else
		for(i=0;i<=imax;i++) {
			theta=theta1+i*dtheta;
			glVertex3d(cent[0]+radius*cos(theta),cent[1]+radius*sin(theta),cent[2]); }
	glEnd();
#endif
	return; }


/* gl2DrawHemisphere */
void gl2DrawHemisphere(float radius,int slices,int stacks,int frontin,int normals) {
#ifdef __gl_h_
	int ilong,ilat,ilong1,ilong2,dilong;
	float dtheta,dphi,r1,r2,z1,z2,cosphi,sinphi,normfact;

	if(frontin) {
		ilong1=0;
		ilong2=slices+1;
		dilong=1; }
	else {
		ilong1=slices;
		ilong2=-1;
		dilong=-1; }

	dtheta=PI/2.0/stacks;
	dphi=2.0*PI/slices;
	r2=radius;
	z2=0;
	normfact=1.0/radius*(frontin?-1.0:1.0);

	for(ilat=1;ilat<stacks;ilat++) {
		r1=r2;												// r1 is radius of bottom edge (starts on xy plane)
		z1=z2;												// z1 is height of bottom edge
		r2=radius*cos(ilat*dtheta);		// r2 is radius of top edge
		z2=radius*sin(ilat*dtheta);		// z2 is height of top edge
		glBegin(GL_QUAD_STRIP);
		if(!normals)
			for(ilong=ilong1;ilong!=ilong2;ilong+=dilong) {
				cosphi=cos(ilong*dphi);
				sinphi=sin(ilong*dphi);
				glVertex3f(r1*cosphi,r1*sinphi,z1);
				glVertex3f(r2*cosphi,r2*sinphi,z2); }
		else
			for(ilong=ilong1;ilong!=ilong2;ilong+=dilong) {
				cosphi=cos(ilong*dphi);
				sinphi=sin(ilong*dphi);
				glNormal3f(r1*normfact*cosphi,r1*normfact*sinphi,z1*normfact);
				glVertex3f(r1*cosphi,r1*sinphi,z1);
				glNormal3f(r2*normfact*cosphi,r2*normfact*sinphi,z2*normfact);
				glVertex3f(r2*cosphi,r2*sinphi,z2); }
		glEnd(); }

	r1=r2;
	z1=z2;
	glBegin(GL_TRIANGLE_FAN);
	if(normals) {
		if(frontin)
			glNormal3f(0,0,-1);
		else
			glNormal3f(0,0,1); }
	glVertex3f(0,0,radius);
	if(!normals)
		for(ilong=ilong2;ilong!=ilong1;ilong-=dilong) {
			glVertex3f(r1*cos(ilong*dphi),r1*sin(ilong*dphi),z1); }
	else {
		for(ilong=ilong2;ilong!=ilong1;ilong-=dilong) {
			cosphi=cos(ilong*dphi);
			sinphi=sin(ilong*dphi);
			glNormal3f(r1*normfact*cosphi,r1*normfact*sinphi,z1*normfact);
			glVertex3f(r1*cosphi,r1*sinphi,z1); }}
	glEnd();

#endif
	return; }


/* gl2DrawCylinder */
void gl2DrawCylinder(float baseRadius,float topRadius,float height,int slices,int stacks,int frontin,int normals) {
#ifdef __gl_h_
	int ilen,irad,irad1,irad2,dirad;
	float dtheta,dlen,z1,z2,r1,r2,costheta,sintheta,normxy,normz;

	if(frontin) {irad1=0;irad2=slices+1;dirad=1;}
	else {irad1=slices;irad2=-1;dirad=-1;}

	dtheta=2.0*PI/slices;
	dlen=height/stacks;
	z2=0;
	r2=baseRadius;
	if(baseRadius==topRadius) {
		normxy=frontin?-1.0:1.0;
		normz=0; }
	else {
		normxy=(frontin?-1.0:1.0)/sqrt((baseRadius-topRadius)*(baseRadius-topRadius)+height*height);
		normz=(baseRadius-topRadius)*normxy;
		normxy*=height; }

	for(ilen=1;ilen<=stacks;ilen++) {
		z1=z2;																	// z1 is bottom height, starts on xy plane
		r1=r2;																	// r1 is bottom radius
		z2=ilen*dlen;														// z2 is top height
		r2=baseRadius*(1.0-z2/height)+topRadius*z2/height;	// r2 is top radius
		glBegin(GL_QUAD_STRIP);
		if(!normals)
			for(irad=irad1;irad!=irad2;irad+=dirad) {
				costheta=cos(irad*dtheta);
				sintheta=sin(irad*dtheta);
				glVertex3f(r1*costheta,r1*sintheta,z1);
				glVertex3f(r2*costheta,r2*sintheta,z2); }
		else
			for(irad=irad1;irad!=irad2;irad+=dirad) {
				costheta=cos(irad*dtheta);
				sintheta=sin(irad*dtheta);
				glNormal3f(costheta*normxy,sintheta*normxy,normz);
				glVertex3f(r1*costheta,r1*sintheta,z1);
				glVertex3f(r2*costheta,r2*sintheta,z2); }
		glEnd(); }
#endif
	return; }


/* gl2DrawSphere */
void gl2DrawSphere(float radius,int slices,int stacks,int frontin,int normals) {
#ifdef __gl_h_
	glMatrixMode(GL_MODELVIEW);
	glPushMatrix();
	gl2DrawHemisphere(radius,slices,stacks/2,frontin,normals);
	glRotatef(180,1,0,0);
	gl2DrawHemisphere(radius,slices,stacks/2,frontin,normals);
	glPopMatrix();
#endif
	return; }


/* gl2DrawEcoli */
void gl2DrawEcoli(float radius,float length,int slices,int stacks,int frontin,int normals) {
#ifdef __gl_h_
	int endstacks;

	endstacks=(int)(radius*PI/2.0/length*stacks);
	length-=2*radius;
	if(length<0) length=0;
	glMatrixMode(GL_MODELVIEW);
	glPushMatrix();
	glTranslatef(0,0,length/2);
	gl2DrawHemisphere(radius,slices,endstacks,frontin,normals);
	glTranslatef(0,0,-length);
	if(length) gl2DrawCylinder(radius,radius,length,slices,stacks-2*endstacks,frontin,normals);
	glRotatef(180,1,0,0);
	gl2DrawHemisphere(radius,slices,endstacks,frontin,normals);
	glPopMatrix();
#endif
	return; }


/* gl2DrawTextD */
void gl2DrawTextD(double x,double y,double *color,void *font,char *string,int align) {
#ifdef __gl_h_
	int i,width,length;

	glMatrixMode(GL_PROJECTION);
	glPushMatrix();
	glLoadIdentity();
	gluOrtho2D(0,100,0,100);		// defines clipping region as 100 x 100
	glMatrixMode(GL_MODELVIEW);
	glPushMatrix();
	glLoadIdentity();
	glColor3dv((GLdouble*)color);
	glRasterPos2i((GLint)x,(GLint)y);
	length=strlen(string);
	if(align>=0) {
		width=glutBitmapLength(font,(const unsigned char*)string);
		glBitmap(0,0,0,0,align?-width:-width/2,0,NULL); }
	for(i=0;i<length;i++)
		glutBitmapCharacter(font,string[i]);
	glMatrixMode(GL_MODELVIEW);
	glPopMatrix();
	glMatrixMode(GL_PROJECTION);
	glPopMatrix();
#endif
	return; }


/* gl2PlotData */
// style is 3 characters per data set: style,width,color
void gl2PlotData(float *xdata,float *ydata,int nx,int nycol,char *style) {
#ifdef __gl_h_
	int i,j;

	for(j=0;j<nycol;j++) {
		if(style[3*j]==' ');				// not drawn
		else if(style[3*j]=='-') {	// solid line
			glLineWidth(style[3*j+1]-'0');
			gl2SetColor(style[3*j+2]);
			glBegin(GL_LINE_STRIP);
			for(i=0;i<nx;i++)
				glVertex3f(xdata[i],ydata[i*nycol+j],0);
			glEnd(); }
		else if(style[3*j]=='.') {	// dots
			glPointSize(style[3*j+1]-'0');
			gl2SetColor(style[3*j+2]);
			glBegin(GL_POINTS);
			for(i=0;i<nx;i++)
				glVertex3f(xdata[i],ydata[i*nycol+j],0);
			glEnd(); }
		else if(style[3*j]=='h') {	// histogram  **** NEEDS WORK ****
			glLineWidth(style[3*j+1]-'0');
			gl2SetColor(style[3*j+2]);
			glBegin(GL_LINE_STRIP);
			glVertex3f(xdata[0],0,0);
			for(i=0;i<nx-1;i++) {
				glVertex3f(xdata[i],ydata[i*nycol+j],0);
				glVertex3f(xdata[i+1],ydata[i*nycol+j],0); }
			if(nx>1) {
				glVertex3f(xdata[i],ydata[i*nycol+j],0);
				glVertex3f(2*xdata[i]-xdata[i-1],ydata[i*nycol+j],0);
				glVertex3f(2*xdata[i]-xdata[i-1],0,0); }
			glEnd(); }}
#endif
	return; }


/* gl2PlotPts */
void gl2PlotPts(float **data,int *ser,int nser,int npts,float **color,float *size,char style) {
#ifdef __gl_h_
	int i,j;

	if(style==' ');
	else if(style=='.') {
		for(j=0;j<nser;j++) {
			if(size[j]>0) {
				glPointSize(size[j]);
				glColor3f(color[j][0],color[j][1],color[j][2]);
				glBegin(GL_POINTS);
				for(i=0;i<npts;i++)
					if(ser[i]==j) glVertex3f(data[i][0],data[i][1],data[i][2]);
				glEnd(); }}}
	else if(style=='-') {
		for(j=0;j<nser;j++) {
			if(size[j]>0) {
				glLineWidth(size[j]);
				glColor3f(color[j][0],color[j][1],color[j][2]);
				glBegin(GL_LINE_STRIP);
				for(i=0;i<npts;i++)
					if(ser[i]==j) glVertex3f(data[i][0],data[i][1],data[i][2]);
				glEnd(); }}}
	else if(style=='s') {
		glMatrixMode(GL_MODELVIEW);
		for(j=0;j<nser;j++) {
			if(size[j]>0) {
				glColor3f(color[j][0],color[j][1],color[j][2]);
				for(i=0;i<npts;i++)
					if(ser[i]==j) {
						glPushMatrix();
						glTranslatef(data[i][0],data[i][1],data[i][2]);
						glutSolidSphere(size[j],15,15);
						glPopMatrix(); }}}}
#endif
	return; }


/* gl2PlotPtsD */
void gl2PlotPtsD(double **data,int *ser,int nser,int npts,double **color,double *size,char style) {
#ifdef __gl_h_
	int i,j;

	if(style==' ');
	else if(style=='.') {
		for(j=0;j<nser;j++) {
			if(size[j]>0) {
				glPointSize(size[j]);
				glColor3d(color[j][0],color[j][1],color[j][2]);
				glBegin(GL_POINTS);
				for(i=0;i<npts;i++)
					if(ser[i]==j) glVertex3d(data[i][0],data[i][1],data[i][2]);
				glEnd(); }}}
	else if(style=='-') {
		for(j=0;j<nser;j++) {
			if(size[j]>0) {
				glLineWidth(size[j]);
				glColor3d(color[j][0],color[j][1],color[j][2]);
				glBegin(GL_LINE_STRIP);
				for(i=0;i<npts;i++)
					if(ser[i]==j) glVertex3d(data[i][0],data[i][1],data[i][2]);
				glEnd(); }}}
	else if(style=='s') {
		glMatrixMode(GL_MODELVIEW);
		for(j=0;j<nser;j++) {
			if(size[j]>0) {
				glColor3d(color[j][0],color[j][1],color[j][2]);
				for(i=0;i<npts;i++)
					if(ser[i]==j) {
						glPushMatrix();
						glTranslated(data[i][0],data[i][1],data[i][2]);
						glutSolidSphere(size[j],15,15);
						glPopMatrix(); }}}}
#endif
	return; }


/* gl2PlotSurf */
void gl2PlotSurf(float *xdata,float *ydata,float **zdata,int nx,int ny,int nz,char *style) {
#ifdef __gl_h_
	int ix,iy,iz,ic;
	float dxlo,dxhi,dylo,dyhi;
	float col1[64][4],col2[4];

	if(style[0]=='s') {
		if(nz>64) nz=64;
		for(iz=0;iz<nz;iz++) {
			gl2SetColor(style[iz+1]);
			glGetFloatv(GL_CURRENT_COLOR,col1[iz]); }
		for(iy=0;iy<ny;iy++) {
			if(ny>1) {
				if(iy==0) dylo=dyhi=0.5*(ydata[1]-ydata[0]);
				else if(iy==ny-1) dylo=dyhi=0.5*(ydata[ny-1]-ydata[ny-2]);
				else {
					dylo=0.5*(ydata[iy]-ydata[iy-1]);
					dyhi=0.5*(ydata[iy+1]-ydata[iy]); }}
			else dylo=dyhi=0.5*(ClipTop-ClipBot);
			for(ix=0;ix<nx;ix++) {
				if(nx>1) {
					if(ix==0) dxlo=dxhi=0.5*(xdata[1]-xdata[0]);
					else if(ix==nx-1) dxlo=dxhi=0.5*(xdata[nx-1]-xdata[nx-2]);
					else {
						dxlo=0.5*(xdata[ix]-xdata[ix-1]);
						dxhi=0.5*(xdata[ix+1]-xdata[ix]); }}
				else dxlo=dxhi=0.5*(ClipRight-ClipLeft);
				for(ic=0;ic<4;ic++) col2[ic]=0;
				for(iz=0;iz<nz;iz++)
					for(ic=0;ic<4;ic++) col2[ic]+=zdata[iy*nx+ix][iz]*col1[iz][ic];
				glColor4fv(col2);
				glRectf(xdata[ix]-dxlo,ydata[iy]-dylo,xdata[ix]+dxhi,ydata[iy]+dyhi); }}}

#endif
	return; }
