# Supplementary material for: Biophysical attributes that affect CaMKII activation deduced with a novel spatial stochastic simulation approach
Source: PLoS Comput Biol. 2018 Feb 5;14(2):e1005946. doi: 10.1371/journal.pcbi.1005946 (PMC5814094; doi:10.1371/journal.pcbi.1005946)
Supplement: S4 File — Please follow the GitHub link (https://github.com/lxm1117/smoldyn-cplx) to the source code repository for future updates. More links to the relevant online repositories are in S1 File. (GZ) [file pcbi.1005946.s004.gz › smoldyn-cplx-master/source/lib/stack.c]

#include <stdio.h>
#include <stdlib.h>
#include <assert.h>

struct elt {
    struct elt *next;
    int value;
};

/* 
 * We could make a struct for this,
 * but it would have only one component,
 * so this is quicker.
 */
typedef struct elt *Stack;

#define STACK_EMPTY (0)

/* push a new value onto top of stack */
void
stackPush(Stack *s, int value)
{
    struct elt *e;

    e = malloc(sizeof(struct elt));
    assert(e);

    e->value = value;
    e->next = *s;
    *s = e;
}

int
stackEmpty(const Stack *s)
{
    return (*s == 0);
}

int
stackPop(Stack *s)
{
    int ret;
    struct elt *e;

    assert(!stackEmpty(s));

    ret = (*s)->value;

    /* patch out first element */
    e = *s;
    *s = e->next;

    free(e);

    return ret;
}

/* print contents of stack on a single line */
void
stackPrint(const Stack *s)
{
    struct elt *e;

    for(e = *s; e != 0; e = e->next) {
        printf("%d ", e->value);
    }
    
    putchar('\n');
}

int
main(int argc, char **argv)
{
    int i;
    Stack s;

    s = STACK_EMPTY;

    for(i = 0; i < 5; i++) {
        printf("push %d\n", i);
        stackPush(&s, i);
        stackPrint(&s);
    }

    while(!stackEmpty(&s)) {
        printf("pop gets %d\n", stackPop(&s));
        stackPrint(&s);
    }

    return 0;
}
