# Supplementary material for: Biophysical attributes that affect CaMKII activation deduced with a novel spatial stochastic simulation approach
Source: PLoS Comput Biol. 2018 Feb 5;14(2):e1005946. doi: 10.1371/journal.pcbi.1005946 (PMC5814094; doi:10.1371/journal.pcbi.1005946)
Supplement: S4 File — Please follow the GitHub link (https://github.com/lxm1117/smoldyn-cplx) to the source code repository for future updates. More links to the relevant online repositories are in S1 File. (GZ) [file pcbi.1005946.s004.gz › smoldyn-cplx-master/source/lib/opengl2.h]

/* Steven Andrews, 2/03.
Header for opengl2.c.
See documentation called opengl2_doc.doc.
Copyright 2003-2007 by Steven Andrews.  This work is distributed under the terms
of the Gnu Lesser General Public License (LGPL). */

#ifndef __opengl2_h
#define __opengl2_h

/* If the OpenGL graphics libraries are unavailable, then #undefine OPENGL.  This
 should be done automatically with smoldynconfigure.h */

#include "smoldynconfigure.h"

#if defined(HAVE_OPENGL)							// Do NOT change the sequence of these if..elses without contacting Steve
	#ifdef WIN32
		#include <windows.h>
	#endif

	#if defined(HAVE_OPENGL_GL_H)
		#include <OpenGl/gl.h>
	#elif defined(HAVE_GL_GL_H)
		#include <GL/gl.h>
	#endif

	#if defined(HAVE_OPENGL_GLU_H)
		#include <OpenGl/glu.h>
	#elif defined(HAVE_GL_GLU_H)
		#include <GL/glu.h>
	#endif

	#if defined(HAVE_GLUT_GLUT_H)
		#include <GLUT/glut.h>
	#elif defined(HAVE_GL_GLUT_H)
		#include <GL/glut.h>
	#elif defined(HAVE_GL_FREEGLUT_H)
		#include <GL/freeglut.h>
	#endif

	#if defined(HAVE_LIBTIFF)
		#include <tiffio.h>
	#endif

#else
	#define GLfloat float

#endif

GLfloat* gl2Double2GLfloat(double *input,GLfloat *output,int n);

void gl2Initialize(char *wname,float xlo,float xhi,float ylo,float yhi,float zlo,float zhi);
void gl2glutInit(int *argc,char **argv);
int gl2State(int state);
float gl2GetNumber(const char *variable);
char *gl2GetString(const char *option,char *string);
int gl2SetOptionInt(const char *option,int value);
float gl2SetOptionFlt(const char *option,float value);
void gl2SetOptionStr(const char *option,const char *value);
void *gl2SetOptionVoid(const char *option,void *value);
void gl2SetKeyPush(unsigned char key);
void gl2SetColor(char c);

float gl2FindRotate(float *vect1,float *vect2,float *axis);
double gl2FindRotateD(double *vect1,double *vect2,double *axis);
void gl2DrawBox(float *pt1,float *pt2,int dim);
void gl2DrawBoxD(double *pt1,double *pt2,int dim);
void gl2DrawGrid(float *pt1,float *pt2,int *n,int dim);
void gl2DrawGridD(double *pt1,double *pt2,int *n,int dim);
void gl2DrawCircle(float *cent,float radius,int slices,char style,int dim);
void gl2DrawCircleD(double *cent,double radius,int slices,char style,int dim);
void gl2DrawArc(float *cent,float radius,float theta1,float theta2,int slices,char style,int dim);
void gl2DrawArcD(double *cent,double radius,double theta1,double theta2,int slices,char style,int dim);
void gl2DrawHemisphere(float radius,int slices,int stacks,int frontin,int normals);
void gl2DrawCylinder(float baseRadius,float topRadius,float height,int slices,int stacks,int frontin,int normals);
void gl2DrawSphere(float radius,int slices,int stacks,int frontin,int normals);
void gl2DrawEcoli(float radius,float length,int slices,int stacks,int frontin,int normals);
void gl2DrawTextD(double x,double y,double *color,void *font,char *string,int align);

void gl2PlotData(float *xdata,float *ydata,int nx,int nycol,char *style);
void gl2PlotPts(float **data,int *ser,int nser,int npts,float **color,float *size,char style);
void gl2PlotPtsD(double **data,int *ser,int nser,int npts,double **color,double *size,char style);
void gl2PlotSurf(float *xdata,float *ydata,float **zdata,int nx,int ny,int nz,char *style);

#endif
