# Supplementary material for: Biophysical attributes that affect CaMKII activation deduced with a novel spatial stochastic simulation approach
Source: PLoS Comput Biol. 2018 Feb 5;14(2):e1005946. doi: 10.1371/journal.pcbi.1005946 (PMC5814094; doi:10.1371/journal.pcbi.1005946)
Supplement: S4 File — Please follow the GitHub link (https://github.com/lxm1117/smoldyn-cplx) to the source code repository for future updates. More links to the relevant online repositories are in S1 File. (GZ) [file pcbi.1005946.s004.gz › smoldyn-cplx-master/source/lib/List.h]

/* Steven Andrews, 10/6/2015
See documentation called list_doc.doc
Copyright 2015 by Steven Andrews.  This work is distributed under the terms
of the Gnu Lesser General Public License (LGPL). */

#ifndef __list_h
#define __list_h


typedef struct liststructli{
	int max;
	int n;
	long int *xs;
	} *listptrli;

listptrli List_AllocLI(int max);
void List_FreeLI(listptrli list);
listptrli List_ReadStringLI(char *string);
int List_AppendToLI(listptrli list,listptrli newstuff);
int List_RemoveFromLI(listptrli list,listptrli remove);
int List_MemberLI(listptrli list,long int x);


#endif
