# Supplementary material for: Biophysical attributes that affect CaMKII activation deduced with a novel spatial stochastic simulation approach
Source: PLoS Comput Biol. 2018 Feb 5;14(2):e1005946. doi: 10.1371/journal.pcbi.1005946 (PMC5814094; doi:10.1371/journal.pcbi.1005946)
Supplement: S4 File — Please follow the GitHub link (https://github.com/lxm1117/smoldyn-cplx) to the source code repository for future updates. More links to the relevant online repositories are in S1 File. (GZ) [file pcbi.1005946.s004.gz › smoldyn-cplx-master/source/lib/SimCommand.h]

/* Steven Andrews, 1/10/04.
Library for runtime command interpreter used for various simulations.
Copyright 2004-2007 by Steven Andrews.  This work is distributed under the terms
of the Gnu Lesser General Public License (LGPL). */

#ifndef __SimCommand_h__
#define __SimCommand_h__

#include "queue.h"
#include "string2.h"

#define SCMDCHECK(A,...) if(!(A)) {if(cmd) sprintf(cmd->erstr,__VA_ARGS__);return CMDwarn;} else (void)0

enum CMDcode {CMDok,CMDwarn,CMDpause,CMDstop,CMDabort,CMDnone,CMDcontrol,CMDobserve,CMDmanipulate,CMDctrlORobs,CMDall};

typedef struct cmdstruct {
	struct cmdsuperstruct *cmds;	// owning command superstructure
	double on;						// first command run time
	double off;						// last command run time
	double dt;						// time interval between commands
	double xt;						// multiplicative time interval
	Q_LONGLONG oni;				// first command run iteration
	Q_LONGLONG offi;			// last command run iteration
	Q_LONGLONG dti;				// iterations between commands
	Q_LONGLONG invoke;		// number of times command has run
	char *str;						// command string
	char *erstr;					// storage space for error string
	int i1,i2,i3;					// integers for generic use
	double f1,f2,f3;			// doubles for generic use
	void *v1,*v2,*v3;			// pointers for generic use
	void (*freefn)(struct cmdstruct*);	// free command memory
	} *cmdptr;

typedef struct cmdsuperstruct {
	queue cmd;						// queue of normal run-time commands
	queue cmdi;						// queue of integer time commands
	enum CMDcode (*cmdfn)(void*,cmdptr,char*);	// function that runs commands
	void *cmdfnarg;				// function argument (e.g. sim)
	int iter;							// number of times integer commands have run
	int maxfile;					// number of files allocated
	int nfile;						// number of output files
	char root[STRCHAR];		// file path
	char froot[STRCHAR];	// more file path, used after root
	char **fname;					// file name [fid]
	int *fsuffix;					// file suffix [fid]
	int *fappend;					// 0 for overwrite, 1 for append [fid]
	FILE **fptr;					// file pointers [fid]
	double flag;					// global command structure flag
	int precision;				// precision for output commands
	} *cmdssptr;

// non-file functions
char *scmdcode2string(enum CMDcode code,char *string);
cmdptr scmdalloc(void);
void scmdfree(cmdptr cmd);
cmdssptr scmdssalloc(enum CMDcode (*cmdfn)(void*,cmdptr,char*),void *cmdfnarg,const char *root);
void scmdssfree(cmdssptr cmds);
int scmdqalloc(cmdssptr cmds,int n);
int scmdqalloci(cmdssptr cmds,int n);
int scmdaddcommand(cmdssptr cmds,char ch,double tmin,double tmax,double dt,double on,double off,double step,double multiplier,const char *commandstring);
int scmdstr2cmd(cmdssptr cmds,char *line2,double tmin,double tmax,double dt);
void scmdpop(cmdssptr cmds,double t);
enum CMDcode scmdexecute(cmdssptr cmds,double time,double simdt,Q_LONGLONG iter,int donow);
enum CMDcode scmdcmdtype(cmdssptr cmds,cmdptr cmd);
int scmdnextcmdtime(cmdssptr cmds,double time,Q_LONGLONG iter,enum CMDcode type,int equalok,double *timeptr,Q_LONGLONG *iterptr);
void scmdoutput(cmdssptr cmds);
void scmdwritecommands(cmdssptr cmds,FILE *fptr,char *filename);
void scmdsetflag(cmdssptr cmds,double flag);
double scmdreadflag(cmdssptr cmds);
void scmdsetprecision(cmdssptr cmds,int precision);

// file functions
int scmdsetfroot(cmdssptr cmds,const char *root);
int scmdsetfnames(cmdssptr cmds,char *str,int append);
int scmdsetfsuffix(cmdssptr cmds,const char *fname,int i);
int scmdopenfiles(cmdssptr cmds,int overwrite);
FILE *scmdoverwrite(cmdssptr cmds,char *line2);
FILE *scmdincfile(cmdssptr cmds,char *line2);
FILE *scmdgetfptr(cmdssptr cmds,char *line2);
int scmdfprintf(cmdssptr cmds,FILE *fptr,const char *format,...);
void scmdflush(FILE *fptr);

# endif
