# Supplementary material for: Biophysical attributes that affect CaMKII activation deduced with a novel spatial stochastic simulation approach
Source: PLoS Comput Biol. 2018 Feb 5;14(2):e1005946. doi: 10.1371/journal.pcbi.1005946 (PMC5814094; doi:10.1371/journal.pcbi.1005946)
Supplement: S4 File — Please follow the GitHub link (https://github.com/lxm1117/smoldyn-cplx) to the source code repository for future updates. More links to the relevant online repositories are in S1 File. (GZ) [file pcbi.1005946.s004.gz › smoldyn-cplx-master/source/lib/dict/dict1/dict1.h]

typedef struct dict *Dict;

/* create a new empty dictionary */
Dict DictCreate(void);

/* destroy a dictionary */
void DictDestroy(Dict);

/* insert a new key-value pair into an existing dictionary */
void DictInsert(Dict, const int key1, const int key2, const int value);

/* return the most recently inserted value associated with a key */
/* or 0 if no matching key is present */
const int DictSearch(Dict, const int key1, const int key2);

/* delete the most recently inserted record with the given key */
/* if there is no such record, has no effect */
void DictDelete(Dict, const int key1, const int key2);
