# Supplementary material for: Biophysical attributes that affect CaMKII activation deduced with a novel spatial stochastic simulation approach
Source: PLoS Comput Biol. 2018 Feb 5;14(2):e1005946. doi: 10.1371/journal.pcbi.1005946 (PMC5814094; doi:10.1371/journal.pcbi.1005946)
Supplement: S4 File — Please follow the GitHub link (https://github.com/lxm1117/smoldyn-cplx) to the source code repository for future updates. More links to the relevant online repositories are in S1 File. (GZ) [file pcbi.1005946.s004.gz › smoldyn-cplx-master/source/lib/dict/dict1/Makefile1.txt]

CC=gcc
CFLAGS=-g3 -Wall

all: test_dict1

test: all
	./test_dict1

test_dict: test_dict1.o dict1.o
	$(CC) $(CFLAGS) -o $@ $^

clean:
	$(RM) test_dict1 *.o
