# Supplementary material for: Biophysical attributes that affect CaMKII activation deduced with a novel spatial stochastic simulation approach
Source: PLoS Comput Biol. 2018 Feb 5;14(2):e1005946. doi: 10.1371/journal.pcbi.1005946 (PMC5814094; doi:10.1371/journal.pcbi.1005946)
Supplement: S4 File — Please follow the GitHub link (https://github.com/lxm1117/smoldyn-cplx) to the source code repository for future updates. More links to the relevant online repositories are in S1 File. (GZ) [file pcbi.1005946.s004.gz › smoldyn-cplx-master/source/lib/testcode.dSYM/Contents/Info.plist]

<?xml version="1.0" encoding="UTF-8"?>
<!DOCTYPE plist PUBLIC "-//Apple Computer//DTD PLIST 1.0//EN" "http://www.apple.com/DTDs/PropertyList-1.0.dtd">
<plist version="1.0">
	<dict>
		<key>CFBundleDevelopmentRegion</key>
		<string>English</string>
		<key>CFBundleIdentifier</key>
		<string>com.apple.xcode.dsym.testcode</string>
		<key>CFBundleInfoDictionaryVersion</key>
		<string>6.0</string>
		<key>CFBundlePackageType</key>
		<string>dSYM</string>
		<key>CFBundleSignature</key>
		<string>????</string>
		<key>CFBundleShortVersionString</key>
		<string>1.0</string>
		<key>CFBundleVersion</key>
		<string>1</string>
	</dict>
</plist>
