# Supplementary material for: Biophysical attributes that affect CaMKII activation deduced with a novel spatial stochastic simulation approach
Source: PLoS Comput Biol. 2018 Feb 5;14(2):e1005946. doi: 10.1371/journal.pcbi.1005946 (PMC5814094; doi:10.1371/journal.pcbi.1005946)
Supplement: S4 File — Please follow the GitHub link (https://github.com/lxm1117/smoldyn-cplx) to the source code repository for future updates. More links to the relevant online repositories are in S1 File. (GZ) [file pcbi.1005946.s004.gz › smoldyn-cplx-master/source/lib/SFMT/README.txt]

Included here are a minimal set of files to run the Mersenne Twister, version 1.3.3.  It was downloaded by Steve Andrews on April 18, 2008 from:
http://www.math.sci.hiroshima-u.ac.jp/~m-mat/MT/SFMT/index.html

For questions about the Mersenne Twister, documentation, etc., please see the Mersenne Twister website:
ttp://www.math.sci.hiroshima-u.ac.jp/~m-mat/MT/emt.html

Following is the README file that came with the Mersenne Twister distribution:

 =================================================================
 SFMT ver. 1.3.3
 SIMD oriented Fast Mersenne Twister(SFMT)

 Mutsuo Saito (Hiroshima University) and
 Makoto Matsumoto (Hiroshima University)

 Copyright (C) 2006, 2007 Mutsuo Saito, Makoto Matsumoto and Hiroshima
 University. All rights reserved.

 The (modified) BSD License is applied to this software, see LICENSE.txt
 =================================================================

 To see documents, see html/index.html.

 To make test program, see html/howto-compile.html

 If you want to redistribute and/or change source files, see LICENSE.txt.

 When you change these files and redistribute them, PLEASE write your
 e-mail address in redistribution and write to contact YOU first if
 users of your changed source encounter troubles.
