# Supplementary material for: Biophysical attributes that affect CaMKII activation deduced with a novel spatial stochastic simulation approach
Source: PLoS Comput Biol. 2018 Feb 5;14(2):e1005946. doi: 10.1371/journal.pcbi.1005946 (PMC5814094; doi:10.1371/journal.pcbi.1005946)
Supplement: S4 File — Please follow the GitHub link (https://github.com/lxm1117/smoldyn-cplx) to the source code repository for future updates. More links to the relevant online repositories are in S1 File. (GZ) [file pcbi.1005946.s004.gz › smoldyn-cplx-master/source/vtk/CMakeLists.txt]

file(GLOB SRC_FILES "*.cpp")
file(GLOB HEADER_FILES "*.h")

if(NOT HAVE_VTK)
	add_definitions(-DHAVE_VTK)
	find_package(VTK REQUIRED)
endif()

#FIND_PACKAGE(Boost REQUIRED)
include_directories(${VTK_INCLUDE_DIRS})

if(OPTION_STATIC)
	add_library(vtkwrapper STATIC ${SRC_FILES} ${HEADER_FILES})
else()
	add_library(vtkwrapper SHARED ${SRC_FILES} ${HEADER_FILES})
endif(OPTION_STATIC)

TARGET_LINK_LIBRARIES(vtkwrapper ${VTK_LIBRARIES})
