# Supplementary material for: Biophysical attributes that affect CaMKII activation deduced with a novel spatial stochastic simulation approach
Source: PLoS Comput Biol. 2018 Feb 5;14(2):e1005946. doi: 10.1371/journal.pcbi.1005946 (PMC5814094; doi:10.1371/journal.pcbi.1005946)
Supplement: S4 File — Please follow the GitHub link (https://github.com/lxm1117/smoldyn-cplx) to the source code repository for future updates. More links to the relevant online repositories are in S1 File. (GZ) [file pcbi.1005946.s004.gz › smoldyn-cplx-master/source/vtk/vtkwrapper.cpp]

#define VTKWRAPPER_CPP
#include "vtkwrapper.h"
#include <vtkXMLUnstructuredGridWriter.h>
#include <vtkSmartPointer.h>
#include <vtkDoubleArray.h>
#include <vtkIntArray.h>
#include <vtkCellArray.h>

#include <vtkPoints.h>
#include <vtkPointData.h>

#include <vtkSphereSource.h>

#include <sstream>

vtkRenderer* renderer;
vtkRenderWindow *render_window;
vtkRenderWindowInteractor *render_window_interator;


vtkUnstructuredGrid* vtkCreateMolGrid() {
	vtkUnstructuredGrid* grid = vtkUnstructuredGrid::New();
	vtkSmartPointer<vtkPoints> newPts = vtkSmartPointer<vtkPoints>::New();
	vtkSmartPointer<vtkCellArray> cells = vtkSmartPointer<vtkCellArray>::New();

	vtkSmartPointer<vtkIntArray> newInt;

	newInt = vtkSmartPointer<vtkIntArray>::New();
	newInt->SetName("id");
	grid->GetPointData()->AddArray(newInt);

	newInt = vtkSmartPointer<vtkIntArray>::New();
	newInt->SetName("species");
	grid->GetPointData()->AddArray(newInt);

	grid->SetPoints(newPts);
	grid->SetCells(1,cells);

	return grid;
}

void vtkAddPoint(vtkUnstructuredGrid* grid,
					double x, double y, double z,
					long int serno, int species) {

	const int i = grid->GetPoints()->InsertNextPoint(x,y,z);
	grid->GetCells()->InsertNextCell(1);
	grid->GetCells()->InsertCellPoint(i);
	grid->GetCellTypesArray()->InsertNextTuple1(1);
	int serno_int = int(serno);
	vtkIntArray::SafeDownCast(grid->GetPointData()->GetArray(0))->InsertNextTupleValue(&serno_int);
	vtkIntArray::SafeDownCast(grid->GetPointData()->GetArray(1))->InsertNextTupleValue(&species);
}

void vtkWriteGrid(const char *nm, const char *type, int timestep, vtkUnstructuredGrid* grid) {

	vtkSmartPointer<vtkXMLUnstructuredGridWriter> writer =
			vtkSmartPointer<vtkXMLUnstructuredGridWriter>::New();

#if VTK_MAJOR_VERSION > 5
	writer->SetInputData(grid);
#else
	writer->SetInput(grid);
#endif

	writer->SetDataModeToBinary();

	char buffer[100];
	sprintf(buffer,"%s%s%05d.vtu",nm,type,timestep);

	writer->SetFileName(buffer);
	writer->Write();
}

void vtkDeleteGrid(vtkUnstructuredGrid* grid) {
	grid->Delete();
}

/*
extern vtkGlyph3D* vtkCreateParticleGlyphs(vtkRenderer* renderer) {
	vtkGlyph3D* glyph = vtkGlyph3D::New();
	vtkSphereSource *sphere = vtkSphereSource::New();;
	glyph->SetSourceConnection(sphere->GetOutputPort());
	glyph->SetScaleModeToScaleByScalar();
	glyph->SetColorModeToColorByScale();
	return glyph;
}

extern void vtkUpdateParticleGlyphs(vtkUnstructuredGrid* grid,
		vtkGlyph3D* glyph) {
	glyph->SetInput(grid);
}

extern void vtkCreateRenderWindow() {
	renderer = vtkRenderer::New();
	render_window = vtkRenderWindow::New();
	render_window->AddRenderer(renderer);
	render_window_interator = vtkRenderWindowInteractor::New();
	render_window_interator->SetRenderWindow(render_window);
}


extern void vtkRender() {
}
*/
