# Supplementary material for: Biophysical attributes that affect CaMKII activation deduced with a novel spatial stochastic simulation approach
Source: PLoS Comput Biol. 2018 Feb 5;14(2):e1005946. doi: 10.1371/journal.pcbi.1005946 (PMC5814094; doi:10.1371/journal.pcbi.1005946)
Supplement: S4 File — Please follow the GitHub link (https://github.com/lxm1117/smoldyn-cplx) to the source code repository for future updates. More links to the relevant online repositories are in S1 File. (GZ) [file pcbi.1005946.s004.gz › smoldyn-cplx-master/source/wrl2smol/CMakeLists.txt]

# CMakeLists.txt file to build wrl2smol using CMake.
# Written by Steve Andrews, July 26, 2012.
# This file, and other files of the Smoldyn project, are licensed with LGPL license.
# The primary Smoldyn web site is http://www.smoldyn.org.
# Please report bugs and problems to support@smoldyn.org.

########## Basic setup ##########

project(wrl2smol)
cmake_minimum_required(VERSION 2.6)
set(WRL2SMOL_VERSION "1.0")


######### Core code information ###########

set(MAIN_FILES wrl2smol.c)

set_source_files_properties(${MAIN_FILES} PROPERTIES LANGUAGE C )


####### Build for debugging or release ##########

if(CMAKE_COMPILER_IS_GNUCC)
	set(CMAKE_C_FLAGS_DEBUG "-O0 -g -Wall")
	set(CMAKE_C_FLAGS_RELEASE "-O2 -Wall")
endif(CMAKE_COMPILER_IS_GNUCC)

if(NOT CMAKE_BUILD_TYPE)
	set(CMAKE_BUILD_TYPE Release CACHE STRING
		"Choose the buid type: None, Debug, Release, RelWithDebInfo, or MinSizeRel" FORCE)
endif(NOT CMAKE_BUILD_TYPE)

message(STATUS "Build type: ${CMAKE_BUILD_TYPE}")


####### Targets ##########


add_executable(wrl2smol ${MAIN_FILES})


########## install ###########

install(TARGETS wrl2smol RUNTIME DESTINATION bin)
