# Supplementary material for: Biophysical attributes that affect CaMKII activation deduced with a novel spatial stochastic simulation approach
Source: PLoS Comput Biol. 2018 Feb 5;14(2):e1005946. doi: 10.1371/journal.pcbi.1005946 (PMC5814094; doi:10.1371/journal.pcbi.1005946)
Supplement: S4 File — Please follow the GitHub link (https://github.com/lxm1117/smoldyn-cplx) to the source code repository for future updates. More links to the relevant online repositories are in S1 File. (GZ) [file pcbi.1005946.s004.gz › smoldyn-cplx-master/source/NextSubVolume/Geometry.cpp]

/*
 * Geometry.cpp
 *
 *  Created on: 19 Oct 2012
 *      Author: robinsonm
 */

#include "Geometry.h"
#include "Constants.h"

namespace Kairos {


std::ostream& operator<< (std::ostream& out, const NullGeometry& b) {
	return out << "Null Geometry";
}

std::ostream& operator<< (std::ostream& out, const AxisAlignedPlane<0>& p) {
	return out << "x = " << p.get_coord() << " with normal " << p.get_normal();
}

std::ostream& operator<< (std::ostream& out, const AxisAlignedPlane<1>& p) {
	return out << "y = " << p.get_coord() << " with normal " << p.get_normal();
}

std::ostream& operator<< (std::ostream& out, const AxisAlignedPlane<2>& p) {
	return out << "z = " << p.get_coord() << " with normal " << p.get_normal();
}

std::ostream& operator<< (std::ostream& out, const Rectangle& p) {
	return out << "Rectangle with equation x = "<<p.get_low()<<" + s*"<<p.get_l()<<" + t*"<<p.get_r()<<" and normal = "<<p.get_normal();
}

}
