# Supplementary material for: Biophysical attributes that affect CaMKII activation deduced with a novel spatial stochastic simulation approach
Source: PLoS Comput Biol. 2018 Feb 5;14(2):e1005946. doi: 10.1371/journal.pcbi.1005946 (PMC5814094; doi:10.1371/journal.pcbi.1005946)
Supplement: S4 File — Please follow the GitHub link (https://github.com/lxm1117/smoldyn-cplx) to the source code repository for future updates. More links to the relevant online repositories are in S1 File. (GZ) [file pcbi.1005946.s004.gz › smoldyn-cplx-master/source/NextSubVolume/CMakeLists.txt]

set(KAIROS_SRC_FILES
					StructuredGrid.cpp
					Species.cpp
					ReactionEquation.cpp
					NextSubvolumeMethod.cpp
					Kairos.cpp
					Io.cpp
					Geometry.cpp
#					../lib/math2.c
#					../lib/random2.c
#					../lib/SFMT/SFMT.c
					)
set(KAIROS_HEADER_FILES Vector.h
						StructuredGrid.h
						Species.h
						ReactionEquation.h
						NextSubvolumeMethod.h
						Log.h
						Kairos.h
						Io.h
						Geometry.h
						Constants.h
#						../lib/math2.h
#						../lib/random2.h
#						../lib/SFMT/SFMT.h
					        )
						
set(WRAPPER_SRC nsvc.cpp)
set(WRAPPER_HEADER nsvc.h)						

if(NOT HAVE_VTK)
	add_definitions(-DHAVE_VTK)
	find_package(VTK REQUIRED)
endif()

#FIND_PACKAGE(Boost REQUIRED)

#include_directories(${VTK_INCLUDE_DIRS} ${Boost_INCLUDE_DIR})
include_directories(${VTK_INCLUDE_DIRS})
add_definitions("-Wno-deprecated")

add_library(nsv OBJECT ${KAIROS_SRC_FILES} ${KAIROS_HEADER_FILES})

#if(APPLE)
#	SET(CMAKE_SHARED_LIBRARY_CREATE_C_FLAGS "-dynamiclib -undefined suppress")
#endif(APPLE)

#if(OPTION_STATIC)
#	add_library(nsv STATIC ${KAIROS_SRC_FILES} ${KAIROS_HEADER_FILES})
#else()
#	add_library(nsv SHARED ${KAIROS_SRC_FILES} ${KAIROS_HEADER_FILES})
#endif(OPTION_STATIC)

#TARGET_LINK_LIBRARIES(nsv ${VTK_LIBRARIES})
