# Supplementary material for: Biophysical attributes that affect CaMKII activation deduced with a novel spatial stochastic simulation approach
Source: PLoS Comput Biol. 2018 Feb 5;14(2):e1005946. doi: 10.1371/journal.pcbi.1005946 (PMC5814094; doi:10.1371/journal.pcbi.1005946)
Supplement: S4 File — Please follow the GitHub link (https://github.com/lxm1117/smoldyn-cplx) to the source code repository for future updates. More links to the relevant online repositories are in S1 File. (GZ) [file pcbi.1005946.s004.gz › smoldyn-cplx-master/source/NextSubVolume/NextSubvolumeMethod.h]

/*
 * NextSubvolumeMethod.h
 *
 * Copyright 2012 Martin Robinson
 *
 * This file is part of RD_3D.
 *
 * RD_3D is free software: you can redistribute it and/or modify
 * it under the terms of the GNU Lesser General Public License as published by
 * the Free Software Foundation, either version 3 of the License, or
 * (at your option) any later version.
 *
 * RD_3D is distributed in the hope that it will be useful,
 * but WITHOUT ANY WARRANTY; without even the implied warranty of
 * MERCHANTABILITY or FITNESS FOR A PARTICULAR PURPOSE.  See the
 * GNU Lesser General Public License for more details.
 *
 * You should have received a copy of the GNU Lesser General Public License
 * along with RD_3D.  If not, see <http://www.gnu.org/licenses/>.
 *
 *  Created on: 15 Oct 2012
 *      Author: robinsonm
 */

#ifndef NEXTSUBVOLUMEMETHOD_H_
#define NEXTSUBVOLUMEMETHOD_H_

#include <vector>
#if defined(HAVE_VTK)
#include <vtkUnstructuredGrid.h>
#endif
#include "Species.h"
#include "StructuredGrid.h"
#include "ReactionEquation.h"
#include <boost/heap/fibonacci_heap.hpp>

namespace Kairos {

#define LOWEST_PRIORITY 0

struct HeapNode {
	HeapNode(double time_at_next_reaction, unsigned int subvolume_index, double time_at_last_random_sample):
		time_at_next_reaction(time_at_next_reaction),
		subvolume_index(subvolume_index),
		time_at_last_random_sample(time_at_last_random_sample) {}
	HeapNode(const HeapNode& hn) {
		time_at_next_reaction = hn.time_at_next_reaction;
		time_at_last_random_sample = hn.time_at_last_random_sample;
		subvolume_index = hn.subvolume_index;
	}

	double time_at_next_reaction;
	unsigned int subvolume_index;
	double time_at_last_random_sample;


	bool operator<(HeapNode const & rhs) const {
		return time_at_next_reaction > rhs.time_at_next_reaction;
	}
};
typedef boost::heap::fibonacci_heap<HeapNode> PriorityHeap;
typedef boost::heap::fibonacci_heap<HeapNode>::handle_type HeapHandle;


struct ReactionsWithSameRateAndLHS {
	ReactionsWithSameRateAndLHS(const double rate, const ReactionSide& lhs, const ReactionSide& rhs):
		lhs(lhs),
		rate(rate) {
		all_rhs.push_back(rhs);
		//std::cout <<"added new reaction. size of lhs = "<<lhs.size()<<std::endl;
	}
//	~ReactionsWithSameRateAndLHS() {
//		all_rhs.clear();
//	}
	bool add_if_same_lhs(const double rate_to_add, const ReactionSide& lhs_to_add, const ReactionSide& rhs_to_add);
	ReactionSide& pick_random_rhs(const double rand);

	int size() {
		return all_rhs.size();
	}

	ReactionSide lhs;
	double rate;
	std::vector<ReactionSide> all_rhs;
};


class ReactionList {
public:
	ReactionList():
		total_propensity(0),my_size(0),
		inv_total_propensity(0) {}
//	~ReactionList() {
//		reactions.clear();
//		propensities.clear();
//	}
	void operator=(const ReactionList& arg) {
		reactions = arg.reactions;
		propensities.assign(arg.propensities.size(),0);
		total_propensity = 0;
		inv_total_propensity = 0;
		my_size = arg.my_size;
	}
	void list_reactions();
	void add_reaction(const double rate, const ReactionEquation& eq);
	double delete_reaction(const ReactionEquation& eq);
	void clear();
	ReactionEquation pick_random_reaction(const double rand);
	double recalculate_propensities();
	double get_propensity() {
		return total_propensity;
	}
	int size() {
		return my_size;
	}
private:
	double total_propensity;
	double my_size;
	std::vector<ReactionsWithSameRateAndLHS> reactions;
	std::vector<double> propensities;
	double inv_total_propensity;
};
	

class NextSubvolumeMethod {
public:
	NextSubvolumeMethod(StructuredGrid& subvolumes);
	void integrate(const double dt) {
		(*this)(dt);
	}
	void reset();
	void list_reactions();
	template<typename T>
	void set_interface(const T& geometry, const double dt, const bool corrected) {
		std::vector<int> to_indicies,from_indicies;
		T to_geometry = geometry;
		to_geometry += 0.5*subvolumes.get_cell_size()[T::dim];
		T from_geometry = geometry;
		from_geometry.swap_normal();
		from_geometry += 0.5*subvolumes.get_cell_size()[T::dim];
		subvolumes.get_slice(from_geometry,from_indicies);
		subvolumes.get_slice(to_geometry,to_indicies);
		set_interface_reactions(from_indicies,to_indicies,dt,corrected);
	}

	template<typename T>
	void unset_interface(const T& geometry) {
		std::vector<int> to_indicies,from_indicies;
		subvolumes.get_slice(geometry,to_indicies);
		T opposite_normal = geometry;
		opposite_normal.swap_normal();
		subvolumes.get_slice(geometry,from_indicies);
		unset_interface_reactions(from_indicies,to_indicies);
	}
	void set_interface_reactions(std::vector<int>& from_indicies, std::vector<int>& to_indicies, const double dt, const bool corrected);
	void unset_interface_reactions(std::vector<int>& from_indicies, std::vector<int>& to_indicies);
	void add_diffusion(Species &s);
	void add_diffusion(Species &s, const double rate);
	void add_reaction(const double rate, ReactionEquation eq);
	template<typename T>
	void add_reaction_on(const double rate, ReactionEquation eq, const T& geometry) {
		std::vector<int> indicies;
		subvolumes.get_slice(geometry,indicies);
		for (unsigned int i = 0; i < indicies.size(); ++i) {
			add_reaction_to_compartment(rate,eq,i);
		}
	}

	template<typename T>
	void add_reaction_in(const double rate, ReactionEquation eq, const T& geometry) {
		std::vector<int> indicies;
		subvolumes.get_region(geometry,indicies);
		for (unsigned int i = 0; i < indicies.size(); ++i) {
			add_reaction_to_compartment(rate,eq,i);
		}
	}

	template<typename T>
	void absorption_across(Species &s, T& geometry, const double probability) {
		std::vector<int> slice;
		subvolumes.get_slice(geometry,slice);
		const int n = slice.size();
		for (int i = 0; i < n; ++i) {
			const std::vector<int>& neighbrs = subvolumes.get_neighbour_indicies(slice[i]);
			const int nn = neighbrs.size();
			for (int j = 0; j < nn; ++j) {
				if (geometry.lineXsurface(subvolumes.get_cell_centre(slice[i]),
						subvolumes.get_cell_centre(neighbrs[j]))) {
					ReactionSide lhs;
					lhs.push_back(ReactionComponent(1.0,s,slice[i]));
					ReactionSide rhs;
					rhs.push_back(ReactionComponent(1.0,s,neighbrs[j]));
					const double rate = subvolume_reactions[slice[i]].delete_reaction(ReactionEquation(lhs,rhs));
					if (probability < 1) {
						subvolume_reactions[slice[i]].add_reaction(rate*(1-probability),ReactionEquation(lhs,rhs));
					}
					if (probability > 0) {
						ReactionSide rhs_absorb;
						subvolume_reactions[slice[i]].add_reaction(rate*probability,ReactionEquation(lhs,rhs_absorb));
					}
				}
				if (geometry.lineXsurface(subvolumes.get_cell_centre(neighbrs[j]),
						subvolumes.get_cell_centre(slice[i]))) {
					ReactionSide lhs;
					lhs.push_back(ReactionComponent(1.0,s,neighbrs[j]));
					ReactionSide rhs;
					rhs.push_back(ReactionComponent(1.0,s,slice[i]));
					const double rate = subvolume_reactions[neighbrs[j]].delete_reaction(ReactionEquation(lhs,rhs));
					if (probability < 1) {
						subvolume_reactions[neighbrs[j]].add_reaction(rate*(1-probability),ReactionEquation(lhs,rhs));
					}
					if (probability > 0) {
						ReactionSide rhs_absorb;
						subvolume_reactions[neighbrs[j]].add_reaction(rate*probability,ReactionEquation(lhs,rhs_absorb));
					}
					reset_priority(neighbrs[j]);
				}
			}
			reset_priority(slice[i]);
		}
	}


	template<typename T>
	void scale_diffusion_across(Species &s, T& geometry, const double scaling_factor) {
		std::vector<int> slice;
		subvolumes.get_slice(geometry,slice);
		const int n = slice.size();
		for (int i = 0; i < n; ++i) {
			const std::vector<int>& neighbrs = subvolumes.get_neighbour_indicies(slice[i]);
			const int nn = neighbrs.size();
			for (int j = 0; j < nn; ++j) {
				if (geometry.lineXsurface(subvolumes.get_cell_centre(slice[i]),
						subvolumes.get_cell_centre(neighbrs[j]))) {
					ReactionSide lhs;
					lhs.push_back(ReactionComponent(1.0,s,slice[i]));
					ReactionSide rhs;
					rhs.push_back(ReactionComponent(1.0,s,neighbrs[j]));
					const double rate = subvolume_reactions[slice[i]].delete_reaction(ReactionEquation(lhs,rhs));
					if (scaling_factor > 0) {
						subvolume_reactions[slice[i]].add_reaction(rate*scaling_factor,ReactionEquation(lhs,rhs));
					}
				}
				if (geometry.lineXsurface(subvolumes.get_cell_centre(neighbrs[j]),
						subvolumes.get_cell_centre(slice[i]))) {
					ReactionSide lhs;
					lhs.push_back(ReactionComponent(1.0,s,neighbrs[j]));
					ReactionSide rhs;
					rhs.push_back(ReactionComponent(1.0,s,slice[i]));
					const double rate = subvolume_reactions[neighbrs[j]].delete_reaction(ReactionEquation(lhs,rhs));
					if (scaling_factor > 0) {
						subvolume_reactions[slice[i]].add_reaction(rate*scaling_factor,ReactionEquation(lhs,rhs));
					}
					reset_priority(neighbrs[j]);
				}
			}
			reset_priority(slice[i]);
		}
	}

	template<typename T>
	void add_diffusion_between(Species &s, const double rate, T& geometry_from, T& geometry_to) {
		std::vector<int> from,to;
		subvolumes.get_slice(geometry_from,from);
		subvolumes.get_slice(geometry_to,to);
		add_diffusion_between(s,rate,from,to);
	}
	void add_diffusion_between(Species &s, const double rate, std::vector<int>& from, std::vector<int>& to);
//	template<typename T>
//	void add_reaction(const double rate, ReactionEquation eq, T geometry) {
//		const int n = subvolumes.size();
//		for (int i = 0; i < n; ++i) {
//			if (subvolumes.geometry_intersects_cell(i, geometry)) {
//				add_reaction_to_compartment(rate, eq, i);
//			}
//		}
//	}
//	template<typename T>
//	void clear_reactions(T geometry) {
//		const int n = subvolumes.size();
//		for (int i = 0; i < n; ++i) {
//			if (subvolumes.geometry_intersects_cell(i, geometry)) {
//				subvolume_reactions[i].clear();
//			}
//		}
//	}
	void clear_reactions(std::vector<int>& cell_indicies) {
		//for (int i : cell_indicies) {
		for (std::vector<int>::iterator i=cell_indicies.begin();i!=cell_indicies.end();i++) {
			//subvolume_reactions[i].clear();
			subvolume_reactions[*i].clear();
		}
	}
	Species* get_species(const int id);
	std::vector<Species*>& get_diffusing_species() {return diffusing_species;}
	void reset_all_priorities();
	void reset_priority(const int i);
	void recalc_priority(const int i);
	double get_next_event_time() {
		return heap.top().time_at_next_reaction;
	}
	double get_time() {return time;}
	void operator()(const double dt);
	StructuredGrid& get_grid() { return subvolumes; }
	friend std::ostream& operator<< (std::ostream& out, NextSubvolumeMethod &b);
	void add_reaction_to_compartment(const double rate, ReactionEquation eq, int i);
private:
	void react(ReactionEquation& r);
	StructuredGrid& subvolumes;
	PriorityHeap heap;
	//boost::variate_generator<base_generator_type&, boost::uniform_real<> > uni;
	double time;
	std::vector<Species*> diffusing_species;
	std::vector<ReactionList> subvolume_reactions;
	std::vector<ReactionList> saved_subvolume_reactions;
	std::vector<HeapHandle> subvolume_heap_handles;
};

std::ostream& operator<< (std::ostream& out, NextSubvolumeMethod &b);
}

#endif /* NEXTSUBVOLUMEMETHD_H */
