# Supplementary material for: Biophysical attributes that affect CaMKII activation deduced with a novel spatial stochastic simulation approach
Source: PLoS Comput Biol. 2018 Feb 5;14(2):e1005946. doi: 10.1371/journal.pcbi.1005946 (PMC5814094; doi:10.1371/journal.pcbi.1005946)
Supplement: S4 File — Please follow the GitHub link (https://github.com/lxm1117/smoldyn-cplx) to the source code repository for future updates. More links to the relevant online repositories are in S1 File. (GZ) [file pcbi.1005946.s004.gz › smoldyn-cplx-master/source/NextSubVolume/nsvc.h]

/* 
 * nsvc.h
 *
 * Copyright 2012 Martin Robinson
 *
 * This file is part of Smoldyn.
 *
 * Smoldyn is free software: you can redistribute it and/or modify
 * it under the terms of the GNU Lesser General Public License as published by
 * the Free Software Foundation, either version 3 of the License, or
 * (at your option) any later version.
 *
 * Smoldyn is distributed in the hope that it will be useful,
 * but WITHOUT ANY WARRANTY; without even the implied warranty of
 * MERCHANTABILITY or FITNESS FOR A PARTICULAR PURPOSE.  See the
 * GNU Lesser General Public License for more details.
 *
 * You should have received a copy of the GNU Lesser General Public License
 * along with Smoldyn.  If not, see <http://www.gnu.org/licenses/>.
 *
 *  Created on: Apr 16, 2013
 *      Author: mrobins
 */

#ifndef NSVC_H_
#define NSVC_H_


//#ifdef __cplusplus

#ifdef NSVC_CPP
	#include <string>
	#include "Kairos.h"
	using Kairos::NextSubvolumeMethod;

	#if defined(HAVE_VTK)
		#include <vtkUnstructuredGrid.h>
	#else
		typedef struct vtkUnstructuredGrid vtkUnstructuredGrid;
	#endif
#else
	typedef struct vtkUnstructuredGrid vtkUnstructuredGrid;
	typedef struct NextSubvolumeMethod NextSubvolumeMethod;
#endif


#ifdef __cplusplus
extern "C" {
#endif

struct portstruct;
struct rxnstruct;
struct surfacestruct;
struct latticestruct;


extern void nsv_init();

extern NextSubvolumeMethod* nsv_new(double *min, double *max, double *dx, int dim);
extern void nsv_delete(NextSubvolumeMethod* nsv);
extern void nsv_print(NextSubvolumeMethod* nsv, char *buffer);
extern void nsv_add_interface(NextSubvolumeMethod* nsv,double dt, double *start,double *end,double *norm,int dim);
extern void nsv_add_species(NextSubvolumeMethod* nsv,int id,double D,char *btype,int dim);
//extern void nsv_add_reaction(NextSubvolumeMethod* nsv,double rate,
//						int nreactants,int *reactant_ids,
//						int nproducts,int *product_ids);
extern void nsv_add_reaction(NextSubvolumeMethod* nsv,rxnstruct *reaction);
extern void nsv_add_surface(NextSubvolumeMethod* nsv,surfacestruct* surface);

extern void nsv_integrate(NextSubvolumeMethod* nsv,double dt, portstruct *port, latticestruct *lattice);
extern void nsv_molcountspace(NextSubvolumeMethod* nsv,int id, double *low, double *high, int dim, int nbins, int axis, int *ret_array);
double nsv_concentration_point(NextSubvolumeMethod* nsv,int id, double *point, int dim);
extern void nsv_molcount(NextSubvolumeMethod* nsv, int *ret_array);
extern int nsv_get_species_copy_numbers(NextSubvolumeMethod* nsv, int id, const int** copy_numbers, const double** positions);
extern void nsv_add_mol(NextSubvolumeMethod* nsv,int id, double* pos, int dim);

extern vtkUnstructuredGrid* nsv_get_grid(NextSubvolumeMethod* nsv);

#ifdef __cplusplus
}
#endif

#endif /* NSVC_H_ */
