# Supplementary material for: Biophysical attributes that affect CaMKII activation deduced with a novel spatial stochastic simulation approach
Source: PLoS Comput Biol. 2018 Feb 5;14(2):e1005946. doi: 10.1371/journal.pcbi.1005946 (PMC5814094; doi:10.1371/journal.pcbi.1005946)
Supplement: S4 File — Please follow the GitHub link (https://github.com/lxm1117/smoldyn-cplx) to the source code repository for future updates. More links to the relevant online repositories are in S1 File. (GZ) [file pcbi.1005946.s004.gz › smoldyn-cplx-master/source/NextSubVolume/Eigen/CholmodSupport]

#ifndef EIGEN_CHOLMODSUPPORT_MODULE_H
#define EIGEN_CHOLMODSUPPORT_MODULE_H

#include "SparseCore"

#include "src/Core/util/DisableStupidWarnings.h"

extern "C" {
  #include <cholmod.h>
}

/** \ingroup Support_modules
  * \defgroup CholmodSupport_Module CholmodSupport module
  *
  * This module provides an interface to the Cholmod library which is part of the <a href="http://www.cise.ufl.edu/research/sparse/SuiteSparse/">suitesparse</a> package.
  * It provides the two following main factorization classes:
  * - class CholmodSupernodalLLT: a supernodal LLT Cholesky factorization.
  * - class CholmodDecomposiiton: a general L(D)LT Cholesky factorization with automatic or explicit runtime selection of the underlying factorization method (supernodal or simplicial).
  *
  * For the sake of completeness, this module also propose the two following classes:
  * - class CholmodSimplicialLLT
  * - class CholmodSimplicialLDLT
  * Note that these classes does not bring any particular advantage compared to the built-in
  * SimplicialLLT and SimplicialLDLT factorization classes.
  *
  * \code
  * #include <Eigen/CholmodSupport>
  * \endcode
  *
  * In order to use this module, the cholmod headers must be accessible from the include paths, and your binary must be linked to the cholmod library and its dependencies.
  * The dependencies depend on how cholmod has been compiled.
  * For a cmake based project, you can use our FindCholmod.cmake module to help you in this task.
  *
  */

#include "src/misc/Solve.h"
#include "src/misc/SparseSolve.h"

#include "src/CholmodSupport/CholmodSupport.h"


#include "src/Core/util/ReenableStupidWarnings.h"

#endif // EIGEN_CHOLMODSUPPORT_MODULE_H
