# Supplementary material for: Biophysical attributes that affect CaMKII activation deduced with a novel spatial stochastic simulation approach
Source: PLoS Comput Biol. 2018 Feb 5;14(2):e1005946. doi: 10.1371/journal.pcbi.1005946 (PMC5814094; doi:10.1371/journal.pcbi.1005946)
Supplement: S4 File — Please follow the GitHub link (https://github.com/lxm1117/smoldyn-cplx) to the source code repository for future updates. More links to the relevant online repositories are in S1 File. (GZ) [file pcbi.1005946.s004.gz › smoldyn-cplx-master/source/NextSubVolume/Eigen/OrderingMethods]

#ifndef EIGEN_ORDERINGMETHODS_MODULE_H
#define EIGEN_ORDERINGMETHODS_MODULE_H

#include "SparseCore"

#include "src/Core/util/DisableStupidWarnings.h"

/** \ingroup Sparse_modules
  * \defgroup OrderingMethods_Module OrderingMethods module
  *
  * This module is currently for internal use only.
  *
  *
  * \code
  * #include <Eigen/OrderingMethods>
  * \endcode
  */

#include "src/OrderingMethods/Amd.h"

#include "src/Core/util/ReenableStupidWarnings.h"

#endif // EIGEN_ORDERINGMETHODS_MODULE_H
