# Supplementary material for: Biophysical attributes that affect CaMKII activation deduced with a novel spatial stochastic simulation approach
Source: PLoS Comput Biol. 2018 Feb 5;14(2):e1005946. doi: 10.1371/journal.pcbi.1005946 (PMC5814094; doi:10.1371/journal.pcbi.1005946)
Supplement: S4 File — Please follow the GitHub link (https://github.com/lxm1117/smoldyn-cplx) to the source code repository for future updates. More links to the relevant online repositories are in S1 File. (GZ) [file pcbi.1005946.s004.gz › smoldyn-cplx-master/source/NextSubVolume/Eigen/Array]

#ifndef EIGEN_ARRAY_MODULE_H
#define EIGEN_ARRAY_MODULE_H

// include Core first to handle Eigen2 support macros
#include "Core"

#ifndef EIGEN2_SUPPORT
  #error The Eigen/Array header does no longer exist in Eigen3. All that functionality has moved to Eigen/Core.
#endif

#endif // EIGEN_ARRAY_MODULE_H
