# Supplementary material for: Biophysical attributes that affect CaMKII activation deduced with a novel spatial stochastic simulation approach
Source: PLoS Comput Biol. 2018 Feb 5;14(2):e1005946. doi: 10.1371/journal.pcbi.1005946 (PMC5814094; doi:10.1371/journal.pcbi.1005946)
Supplement: S4 File — Please follow the GitHub link (https://github.com/lxm1117/smoldyn-cplx) to the source code repository for future updates. More links to the relevant online repositories are in S1 File. (GZ) [file pcbi.1005946.s004.gz › smoldyn-cplx-master/source/NextSubVolume/Eigen/QtAlignedMalloc]

#ifndef EIGEN_QTMALLOC_MODULE_H
#define EIGEN_QTMALLOC_MODULE_H

#include "Core"

#if (!EIGEN_MALLOC_ALREADY_ALIGNED)

#include "src/Core/util/DisableStupidWarnings.h"

void *qMalloc(size_t size)
{
  return Eigen::internal::aligned_malloc(size);
}

void qFree(void *ptr)
{
  Eigen::internal::aligned_free(ptr);
}

void *qRealloc(void *ptr, size_t size)
{
  void* newPtr = Eigen::internal::aligned_malloc(size);
  memcpy(newPtr, ptr, size);
  Eigen::internal::aligned_free(ptr);
  return newPtr;
}

#include "src/Core/util/ReenableStupidWarnings.h"

#endif

#endif // EIGEN_QTMALLOC_MODULE_H
/* vim: set filetype=cpp et sw=2 ts=2 ai: */
