# Supplementary material for: Biophysical attributes that affect CaMKII activation deduced with a novel spatial stochastic simulation approach
Source: PLoS Comput Biol. 2018 Feb 5;14(2):e1005946. doi: 10.1371/journal.pcbi.1005946 (PMC5814094; doi:10.1371/journal.pcbi.1005946)
Supplement: S4 File — Please follow the GitHub link (https://github.com/lxm1117/smoldyn-cplx) to the source code repository for future updates. More links to the relevant online repositories are in S1 File. (GZ) [file pcbi.1005946.s004.gz › smoldyn-cplx-master/source/NextSubVolume/Eigen/Householder]

#ifndef EIGEN_HOUSEHOLDER_MODULE_H
#define EIGEN_HOUSEHOLDER_MODULE_H

#include "Core"

#include "src/Core/util/DisableStupidWarnings.h"

/** \defgroup Householder_Module Householder module
  * This module provides Householder transformations.
  *
  * \code
  * #include <Eigen/Householder>
  * \endcode
  */

#include "src/Householder/Householder.h"
#include "src/Householder/HouseholderSequence.h"
#include "src/Householder/BlockHouseholder.h"

#include "src/Core/util/ReenableStupidWarnings.h"

#endif // EIGEN_HOUSEHOLDER_MODULE_H
/* vim: set filetype=cpp et sw=2 ts=2 ai: */
