# Supplementary material for: Biophysical attributes that affect CaMKII activation deduced with a novel spatial stochastic simulation approach
Source: PLoS Comput Biol. 2018 Feb 5;14(2):e1005946. doi: 10.1371/journal.pcbi.1005946 (PMC5814094; doi:10.1371/journal.pcbi.1005946)
Supplement: S4 File — Please follow the GitHub link (https://github.com/lxm1117/smoldyn-cplx) to the source code repository for future updates. More links to the relevant online repositories are in S1 File. (GZ) [file pcbi.1005946.s004.gz › smoldyn-cplx-master/source/NextSubVolume/Eigen/PardisoSupport]

#ifndef EIGEN_PARDISOSUPPORT_MODULE_H
#define EIGEN_PARDISOSUPPORT_MODULE_H

#include "SparseCore"

#include "src/Core/util/DisableStupidWarnings.h"

#include <mkl_pardiso.h>

#include <unsupported/Eigen/SparseExtra>

/** \ingroup Support_modules
  * \defgroup PardisoSupport_Module PardisoSupport module
  *
  * This module brings support for the Intel(R) MKL PARDISO direct sparse solvers.
  *
  * \code
  * #include <Eigen/PardisoSupport>
  * \endcode
  *
  * In order to use this module, the MKL headers must be accessible from the include paths, and your binary must be linked to the MKL library and its dependencies.
  * See this \ref TopicUsingIntelMKL "page" for more information on MKL-Eigen integration.
  * 
  */

#include "src/PardisoSupport/PardisoSupport.h"

#include "src/Core/util/ReenableStupidWarnings.h"

#endif // EIGEN_PARDISOSUPPORT_MODULE_H
