# Supplementary material for: Biophysical attributes that affect CaMKII activation deduced with a novel spatial stochastic simulation approach
Source: PLoS Comput Biol. 2018 Feb 5;14(2):e1005946. doi: 10.1371/journal.pcbi.1005946 (PMC5814094; doi:10.1371/journal.pcbi.1005946)
Supplement: S4 File — Please follow the GitHub link (https://github.com/lxm1117/smoldyn-cplx) to the source code repository for future updates. More links to the relevant online repositories are in S1 File. (GZ) [file pcbi.1005946.s004.gz › smoldyn-cplx-master/source/NextSubVolume/Eigen/LeastSquares]

#ifndef EIGEN_REGRESSION_MODULE_H
#define EIGEN_REGRESSION_MODULE_H

#ifndef EIGEN2_SUPPORT
#error LeastSquares is only available in Eigen2 support mode (define EIGEN2_SUPPORT)
#endif

// exclude from normal eigen3-only documentation
#ifdef EIGEN2_SUPPORT

#include "Core"

#include "src/Core/util/DisableStupidWarnings.h"

#include "Eigenvalues"
#include "Geometry"

/** \defgroup LeastSquares_Module LeastSquares module
  * This module provides linear regression and related features.
  *
  * \code
  * #include <Eigen/LeastSquares>
  * \endcode
  */

#include "src/Eigen2Support/LeastSquares.h"

#include "src/Core/util/ReenableStupidWarnings.h"

#endif // EIGEN2_SUPPORT

#endif // EIGEN_REGRESSION_MODULE_H
