# Supplementary material for: Biophysical attributes that affect CaMKII activation deduced with a novel spatial stochastic simulation approach
Source: PLoS Comput Biol. 2018 Feb 5;14(2):e1005946. doi: 10.1371/journal.pcbi.1005946 (PMC5814094; doi:10.1371/journal.pcbi.1005946)
Supplement: S4 File — Please follow the GitHub link (https://github.com/lxm1117/smoldyn-cplx) to the source code repository for future updates. More links to the relevant online repositories are in S1 File. (GZ) [file pcbi.1005946.s004.gz › smoldyn-cplx-master/source/NextSubVolume/Eigen/SparseCore]

#ifndef EIGEN_SPARSECORE_MODULE_H
#define EIGEN_SPARSECORE_MODULE_H

#include "Core"

#include "src/Core/util/DisableStupidWarnings.h"

#include <vector>
#include <map>
#include <cstdlib>
#include <cstring>
#include <algorithm>

/** \ingroup Sparse_modules
  * \defgroup SparseCore_Module SparseCore module
  *
  * This module provides a sparse matrix representation, and basic associatd matrix manipulations
  * and operations.
  *
  * See the \ref TutorialSparse "Sparse tutorial"
  *
  * \code
  * #include <Eigen/SparseCore>
  * \endcode
  *
  * This module depends on: Core.
  */

namespace Eigen {

/** The type used to identify a general sparse storage. */
struct Sparse {};

}

#include "src/SparseCore/SparseUtil.h"
#include "src/SparseCore/SparseMatrixBase.h"
#include "src/SparseCore/CompressedStorage.h"
#include "src/SparseCore/AmbiVector.h"
#include "src/SparseCore/SparseMatrix.h"
#include "src/SparseCore/MappedSparseMatrix.h"
#include "src/SparseCore/SparseVector.h"
#include "src/SparseCore/CoreIterators.h"
#include "src/SparseCore/SparseBlock.h"
#include "src/SparseCore/SparseTranspose.h"
#include "src/SparseCore/SparseCwiseUnaryOp.h"
#include "src/SparseCore/SparseCwiseBinaryOp.h"
#include "src/SparseCore/SparseDot.h"
#include "src/SparseCore/SparsePermutation.h"
#include "src/SparseCore/SparseAssign.h"
#include "src/SparseCore/SparseRedux.h"
#include "src/SparseCore/SparseFuzzy.h"
#include "src/SparseCore/ConservativeSparseSparseProduct.h"
#include "src/SparseCore/SparseSparseProductWithPruning.h"
#include "src/SparseCore/SparseProduct.h"
#include "src/SparseCore/SparseDenseProduct.h"
#include "src/SparseCore/SparseDiagonalProduct.h"
#include "src/SparseCore/SparseTriangularView.h"
#include "src/SparseCore/SparseSelfAdjointView.h"
#include "src/SparseCore/TriangularSolver.h"
#include "src/SparseCore/SparseView.h"

#include "src/Core/util/ReenableStupidWarnings.h"

#endif // EIGEN_SPARSECORE_MODULE_H
