# Supplementary material for: Biophysical attributes that affect CaMKII activation deduced with a novel spatial stochastic simulation approach
Source: PLoS Comput Biol. 2018 Feb 5;14(2):e1005946. doi: 10.1371/journal.pcbi.1005946 (PMC5814094; doi:10.1371/journal.pcbi.1005946)
Supplement: S4 File — Please follow the GitHub link (https://github.com/lxm1117/smoldyn-cplx) to the source code repository for future updates. More links to the relevant online repositories are in S1 File. (GZ) [file pcbi.1005946.s004.gz › smoldyn-cplx-master/source/NextSubVolume/Eigen/QR]

#ifndef EIGEN_QR_MODULE_H
#define EIGEN_QR_MODULE_H

#include "Core"

#include "src/Core/util/DisableStupidWarnings.h"

#include "Cholesky"
#include "Jacobi"
#include "Householder"

/** \defgroup QR_Module QR module
  *
  *
  *
  * This module provides various QR decompositions
  * This module also provides some MatrixBase methods, including:
  *  - MatrixBase::qr(),
  *
  * \code
  * #include <Eigen/QR>
  * \endcode
  */

#include "src/misc/Solve.h"
#include "src/QR/HouseholderQR.h"
#include "src/QR/FullPivHouseholderQR.h"
#include "src/QR/ColPivHouseholderQR.h"
#ifdef EIGEN_USE_LAPACKE
#include "src/QR/HouseholderQR_MKL.h"
#include "src/QR/ColPivHouseholderQR_MKL.h"
#endif

#ifdef EIGEN2_SUPPORT
#include "src/Eigen2Support/QR.h"
#endif

#include "src/Core/util/ReenableStupidWarnings.h"

#ifdef EIGEN2_SUPPORT
#include "Eigenvalues"
#endif

#endif // EIGEN_QR_MODULE_H
/* vim: set filetype=cpp et sw=2 ts=2 ai: */
