# Supplementary material for: Biophysical attributes that affect CaMKII activation deduced with a novel spatial stochastic simulation approach
Source: PLoS Comput Biol. 2018 Feb 5;14(2):e1005946. doi: 10.1371/journal.pcbi.1005946 (PMC5814094; doi:10.1371/journal.pcbi.1005946)
Supplement: S4 File — Please follow the GitHub link (https://github.com/lxm1117/smoldyn-cplx) to the source code repository for future updates. More links to the relevant online repositories are in S1 File. (GZ) [file pcbi.1005946.s004.gz › smoldyn-cplx-master/source/NextSubVolume/Eigen/UmfPackSupport]

#ifndef EIGEN_UMFPACKSUPPORT_MODULE_H
#define EIGEN_UMFPACKSUPPORT_MODULE_H

#include "SparseCore"

#include "src/Core/util/DisableStupidWarnings.h"

extern "C" {
#include <umfpack.h>
}

/** \ingroup Support_modules
  * \defgroup UmfPackSupport_Module UmfPackSupport module
  *
  * This module provides an interface to the UmfPack library which is part of the <a href="http://www.cise.ufl.edu/research/sparse/SuiteSparse/">suitesparse</a> package.
  * It provides the following factorization class:
  * - class UmfPackLU: a multifrontal sequential LU factorization.
  *
  * \code
  * #include <Eigen/UmfPackSupport>
  * \endcode
  *
  * In order to use this module, the umfpack headers must be accessible from the include paths, and your binary must be linked to the umfpack library and its dependencies.
  * The dependencies depend on how umfpack has been compiled.
  * For a cmake based project, you can use our FindUmfPack.cmake module to help you in this task.
  *
  */

#include "src/misc/Solve.h"
#include "src/misc/SparseSolve.h"

#include "src/UmfPackSupport/UmfPackSupport.h"

#include "src/Core/util/ReenableStupidWarnings.h"

#endif // EIGEN_UMFPACKSUPPORT_MODULE_H
