# Supplementary material for: Biophysical attributes that affect CaMKII activation deduced with a novel spatial stochastic simulation approach
Source: PLoS Comput Biol. 2018 Feb 5;14(2):e1005946. doi: 10.1371/journal.pcbi.1005946 (PMC5814094; doi:10.1371/journal.pcbi.1005946)
Supplement: S4 File — Please follow the GitHub link (https://github.com/lxm1117/smoldyn-cplx) to the source code repository for future updates. More links to the relevant online repositories are in S1 File. (GZ) [file pcbi.1005946.s004.gz › smoldyn-cplx-master/source/NextSubVolume/Eigen/IterativeLinearSolvers]

#ifndef EIGEN_ITERATIVELINEARSOLVERS_MODULE_H
#define EIGEN_ITERATIVELINEARSOLVERS_MODULE_H

#include "SparseCore"
#include "OrderingMethods"

#include "src/Core/util/DisableStupidWarnings.h"

/** \ingroup Sparse_modules
  * \defgroup IterativeLinearSolvers_Module IterativeLinearSolvers module
  *
  * This module currently provides iterative methods to solve problems of the form \c A \c x = \c b, where \c A is a squared matrix, usually very large and sparse.
  * Those solvers are accessible via the following classes:
  *  - ConjugateGradient for selfadjoint (hermitian) matrices,
  *  - BiCGSTAB for general square matrices.
  *
  * These iterative solvers are associated with some preconditioners:
  *  - IdentityPreconditioner - not really useful
  *  - DiagonalPreconditioner - also called JAcobi preconditioner, work very well on diagonal dominant matrices.
  *  - IncompleteILUT - incomplete LU factorization with dual thresholding
  *
  * Such problems can also be solved using the direct sparse decomposition modules: SparseCholesky, CholmodSupport, UmfPackSupport, SuperLUSupport.
  *
  * \code
  * #include <Eigen/IterativeLinearSolvers>
  * \endcode
  */

#include "src/misc/Solve.h"
#include "src/misc/SparseSolve.h"

#include "src/IterativeLinearSolvers/IterativeSolverBase.h"
#include "src/IterativeLinearSolvers/BasicPreconditioners.h"
#include "src/IterativeLinearSolvers/ConjugateGradient.h"
#include "src/IterativeLinearSolvers/BiCGSTAB.h"
#include "src/IterativeLinearSolvers/IncompleteLUT.h"

#include "src/Core/util/ReenableStupidWarnings.h"

#endif // EIGEN_ITERATIVELINEARSOLVERS_MODULE_H
