# Supplementary material for: Biophysical attributes that affect CaMKII activation deduced with a novel spatial stochastic simulation approach
Source: PLoS Comput Biol. 2018 Feb 5;14(2):e1005946. doi: 10.1371/journal.pcbi.1005946 (PMC5814094; doi:10.1371/journal.pcbi.1005946)
Supplement: S4 File — Please follow the GitHub link (https://github.com/lxm1117/smoldyn-cplx) to the source code repository for future updates. More links to the relevant online repositories are in S1 File. (GZ) [file pcbi.1005946.s004.gz › smoldyn-cplx-master/source/NextSubVolume/Eigen/LU]

#ifndef EIGEN_LU_MODULE_H
#define EIGEN_LU_MODULE_H

#include "Core"

#include "src/Core/util/DisableStupidWarnings.h"

/** \defgroup LU_Module LU module
  * This module includes %LU decomposition and related notions such as matrix inversion and determinant.
  * This module defines the following MatrixBase methods:
  *  - MatrixBase::inverse()
  *  - MatrixBase::determinant()
  *
  * \code
  * #include <Eigen/LU>
  * \endcode
  */

#include "src/misc/Solve.h"
#include "src/misc/Kernel.h"
#include "src/misc/Image.h"
#include "src/LU/FullPivLU.h"
#include "src/LU/PartialPivLU.h"
#ifdef EIGEN_USE_LAPACKE
#include "src/LU/PartialPivLU_MKL.h"
#endif
#include "src/LU/Determinant.h"
#include "src/LU/Inverse.h"

#if defined EIGEN_VECTORIZE_SSE
  #include "src/LU/arch/Inverse_SSE.h"
#endif

#ifdef EIGEN2_SUPPORT
  #include "src/Eigen2Support/LU.h"
#endif

#include "src/Core/util/ReenableStupidWarnings.h"

#endif // EIGEN_LU_MODULE_H
/* vim: set filetype=cpp et sw=2 ts=2 ai: */
