# Supplementary material for: Biophysical attributes that affect CaMKII activation deduced with a novel spatial stochastic simulation approach
Source: PLoS Comput Biol. 2018 Feb 5;14(2):e1005946. doi: 10.1371/journal.pcbi.1005946 (PMC5814094; doi:10.1371/journal.pcbi.1005946)
Supplement: S4 File — Please follow the GitHub link (https://github.com/lxm1117/smoldyn-cplx) to the source code repository for future updates. More links to the relevant online repositories are in S1 File. (GZ) [file pcbi.1005946.s004.gz › smoldyn-cplx-master/source/NextSubVolume/Eigen/Geometry]

#ifndef EIGEN_GEOMETRY_MODULE_H
#define EIGEN_GEOMETRY_MODULE_H

#include "Core"

#include "src/Core/util/DisableStupidWarnings.h"

#include "SVD"
#include "LU"
#include <limits>

#ifndef M_PI
#define M_PI 3.14159265358979323846
#endif

/** \defgroup Geometry_Module Geometry module
  *
  *
  *
  * This module provides support for:
  *  - fixed-size homogeneous transformations
  *  - translation, scaling, 2D and 3D rotations
  *  - quaternions
  *  - \ref MatrixBase::cross() "cross product"
  *  - \ref MatrixBase::unitOrthogonal() "orthognal vector generation"
  *  - some linear components: parametrized-lines and hyperplanes
  *
  * \code
  * #include <Eigen/Geometry>
  * \endcode
  */

#include "src/Geometry/OrthoMethods.h"
#include "src/Geometry/EulerAngles.h"

#if EIGEN2_SUPPORT_STAGE > STAGE20_RESOLVE_API_CONFLICTS
  #include "src/Geometry/Homogeneous.h"
  #include "src/Geometry/RotationBase.h"
  #include "src/Geometry/Rotation2D.h"
  #include "src/Geometry/Quaternion.h"
  #include "src/Geometry/AngleAxis.h"
  #include "src/Geometry/Transform.h"
  #include "src/Geometry/Translation.h"
  #include "src/Geometry/Scaling.h"
  #include "src/Geometry/Hyperplane.h"
  #include "src/Geometry/ParametrizedLine.h"
  #include "src/Geometry/AlignedBox.h"
  #include "src/Geometry/Umeyama.h"

  #if defined EIGEN_VECTORIZE_SSE
    #include "src/Geometry/arch/Geometry_SSE.h"
  #endif
#endif

#ifdef EIGEN2_SUPPORT
#include "src/Eigen2Support/Geometry/All.h"
#endif

#include "src/Core/util/ReenableStupidWarnings.h"

#endif // EIGEN_GEOMETRY_MODULE_H
/* vim: set filetype=cpp et sw=2 ts=2 ai: */
