# Supplementary material for: Biophysical attributes that affect CaMKII activation deduced with a novel spatial stochastic simulation approach
Source: PLoS Comput Biol. 2018 Feb 5;14(2):e1005946. doi: 10.1371/journal.pcbi.1005946 (PMC5814094; doi:10.1371/journal.pcbi.1005946)
Supplement: S4 File — Please follow the GitHub link (https://github.com/lxm1117/smoldyn-cplx) to the source code repository for future updates. More links to the relevant online repositories are in S1 File. (GZ) [file pcbi.1005946.s004.gz › smoldyn-cplx-master/source/NextSubVolume/Eigen/SuperLUSupport]

#ifndef EIGEN_SUPERLUSUPPORT_MODULE_H
#define EIGEN_SUPERLUSUPPORT_MODULE_H

#include "SparseCore"

#include "src/Core/util/DisableStupidWarnings.h"

#ifdef EMPTY
#define EIGEN_EMPTY_WAS_ALREADY_DEFINED
#endif

typedef int int_t;
#include <slu_Cnames.h>
#include <supermatrix.h>
#include <slu_util.h>

// slu_util.h defines a preprocessor token named EMPTY which is really polluting,
// so we remove it in favor of a SUPERLU_EMPTY token.
// If EMPTY was already defined then we don't undef it.

#if defined(EIGEN_EMPTY_WAS_ALREADY_DEFINED)
# undef EIGEN_EMPTY_WAS_ALREADY_DEFINED
#elif defined(EMPTY)
# undef EMPTY
#endif

#define SUPERLU_EMPTY (-1)

namespace Eigen { struct SluMatrix; }

/** \ingroup Support_modules
  * \defgroup SuperLUSupport_Module SuperLUSupport module
  *
  * This module provides an interface to the <a href="http://crd-legacy.lbl.gov/~xiaoye/SuperLU/">SuperLU</a> library.
  * It provides the following factorization class:
  * - class SuperLU: a supernodal sequential LU factorization.
  * - class SuperILU: a supernodal sequential incomplete LU factorization (to be used as a preconditioner for iterative methods).
  *
  * \warning When including this module, you have to use SUPERLU_EMPTY instead of EMPTY which is no longer defined because it is too polluting.
  *
  * \code
  * #include <Eigen/SuperLUSupport>
  * \endcode
  *
  * In order to use this module, the superlu headers must be accessible from the include paths, and your binary must be linked to the superlu library and its dependencies.
  * The dependencies depend on how superlu has been compiled.
  * For a cmake based project, you can use our FindSuperLU.cmake module to help you in this task.
  *
  */

#include "src/misc/Solve.h"
#include "src/misc/SparseSolve.h"

#include "src/SuperLUSupport/SuperLUSupport.h"


#include "src/Core/util/ReenableStupidWarnings.h"

#endif // EIGEN_SUPERLUSUPPORT_MODULE_H
