# Supplementary material for: Biophysical attributes that affect CaMKII activation deduced with a novel spatial stochastic simulation approach
Source: PLoS Comput Biol. 2018 Feb 5;14(2):e1005946. doi: 10.1371/journal.pcbi.1005946 (PMC5814094; doi:10.1371/journal.pcbi.1005946)
Supplement: S4 File — Please follow the GitHub link (https://github.com/lxm1117/smoldyn-cplx) to the source code repository for future updates. More links to the relevant online repositories are in S1 File. (GZ) [file pcbi.1005946.s004.gz › smoldyn-cplx-master/source/NextSubVolume/Eigen/SparseCholesky]

#ifndef EIGEN_SPARSECHOLESKY_MODULE_H
#define EIGEN_SPARSECHOLESKY_MODULE_H

#include "SparseCore"

#include "src/Core/util/DisableStupidWarnings.h"

/** \ingroup Sparse_modules
  * \defgroup SparseCholesky_Module SparseCholesky module
  *
  * This module currently provides two variants of the direct sparse Cholesky decomposition for selfadjoint (hermitian) matrices.
  * Those decompositions are accessible via the following classes:
  *  - SimplicialLLt,
  *  - SimplicialLDLt
  *
  * Such problems can also be solved using the ConjugateGradient solver from the IterativeLinearSolvers module.
  *
  * \code
  * #include <Eigen/SparseCholesky>
  * \endcode
  */

#include "src/misc/Solve.h"
#include "src/misc/SparseSolve.h"

#include "src/SparseCholesky/SimplicialCholesky.h"

#include "src/Core/util/ReenableStupidWarnings.h"

#endif // EIGEN_SPARSECHOLESKY_MODULE_H
