# Supplementary material for: Biophysical attributes that affect CaMKII activation deduced with a novel spatial stochastic simulation approach
Source: PLoS Comput Biol. 2018 Feb 5;14(2):e1005946. doi: 10.1371/journal.pcbi.1005946 (PMC5814094; doi:10.1371/journal.pcbi.1005946)
Supplement: S4 File — Please follow the GitHub link (https://github.com/lxm1117/smoldyn-cplx) to the source code repository for future updates. More links to the relevant online repositories are in S1 File. (GZ) [file pcbi.1005946.s004.gz › smoldyn-cplx-master/source/NextSubVolume/Eigen/src/Eigenvalues/SelfAdjointEigenSolver.h]

// This file is part of Eigen, a lightweight C++ template library
// for linear algebra.
//
// Copyright (C) 2008-2010 Gael Guennebaud <gael.guennebaud@inria.fr>
// Copyright (C) 2010 Jitse Niesen <jitse@maths.leeds.ac.uk>
//
// This Source Code Form is subject to the terms of the Mozilla
// Public License v. 2.0. If a copy of the MPL was not distributed
// with this file, You can obtain one at http://mozilla.org/MPL/2.0/.

#ifndef EIGEN_SELFADJOINTEIGENSOLVER_H
#define EIGEN_SELFADJOINTEIGENSOLVER_H

#include "./Tridiagonalization.h"

namespace Eigen { 

template<typename _MatrixType>
class GeneralizedSelfAdjointEigenSolver;

namespace internal {
template<typename SolverType,int Size,bool IsComplex> struct direct_selfadjoint_eigenvalues;
}

/** \eigenvalues_module \ingroup Eigenvalues_Module
  *
  *
  * \class SelfAdjointEigenSolver
  *
  * \brief Computes eigenvalues and eigenvectors of selfadjoint matrices
  *
  * \tparam _MatrixType the type of the matrix of which we are computing the
  * eigendecomposition; this is expected to be an instantiation of the Matrix
  * class template.
  *
  * A matrix \f$ A \f$ is selfadjoint if it equals its adjoint. For real
  * matrices, this means that the matrix is symmetric: it equals its
  * transpose. This class computes the eigenvalues and eigenvectors of a
  * selfadjoint matrix. These are the scalars \f$ \lambda \f$ and vectors
  * \f$ v \f$ such that \f$ Av = \lambda v \f$.  The eigenvalues of a
  * selfadjoint matrix are always real. If \f$ D \f$ is a diagonal matrix with
  * the eigenvalues on the diagonal, and \f$ V \f$ is a matrix with the
  * eigenvectors as its columns, then \f$ A = V D V^{-1} \f$ (for selfadjoint
  * matrices, the matrix \f$ V \f$ is always invertible). This is called the
  * eigendecomposition.
  *
  * The algorithm exploits the fact that the matrix is selfadjoint, making it
  * faster and more accurate than the general purpose eigenvalue algorithms
  * implemented in EigenSolver and ComplexEigenSolver.
  *
  * Only the \b lower \b triangular \b part of the input matrix is referenced.
  *
  * Call the function compute() to compute the eigenvalues and eigenvectors of
  * a given matrix. Alternatively, you can use the
  * SelfAdjointEigenSolver(const MatrixType&, int) constructor which computes
  * the eigenvalues and eigenvectors at construction time. Once the eigenvalue
  * and eigenvectors are computed, they can be retrieved with the eigenvalues()
  * and eigenvectors() functions.
  *
  * The documentation for SelfAdjointEigenSolver(const MatrixType&, int)
  * contains an example of the typical use of this class.
  *
  * To solve the \em generalized eigenvalue problem \f$ Av = \lambda Bv \f$ and
  * the likes, see the class GeneralizedSelfAdjointEigenSolver.
  *
  * \sa MatrixBase::eigenvalues(), class EigenSolver, class ComplexEigenSolver
  */
template<typename _MatrixType> class SelfAdjointEigenSolver
{
  public:

    typedef _MatrixType MatrixType;
    enum {
      Size = MatrixType::RowsAtCompileTime,
      ColsAtCompileTime = MatrixType::ColsAtCompileTime,
      Options = MatrixType::Options,
      MaxColsAtCompileTime = MatrixType::MaxColsAtCompileTime
    };
    
    /** \brief Scalar type for matrices of type \p _MatrixType. */
    typedef typename MatrixType::Scalar Scalar;
    typedef typename MatrixType::Index Index;

    /** \brief Real scalar type for \p _MatrixType.
      *
      * This is just \c Scalar if #Scalar is real (e.g., \c float or
      * \c double), and the type of the real part of \c Scalar if #Scalar is
      * complex.
      */
    typedef typename NumTraits<Scalar>::Real RealScalar;
    
    friend struct internal::direct_selfadjoint_eigenvalues<SelfAdjointEigenSolver,Size,NumTraits<Scalar>::IsComplex>;

    /** \brief Type for vector of eigenvalues as returned by eigenvalues().
      *
      * This is a column vector with entries of type #RealScalar.
      * The length of the vector is the size of \p _MatrixType.
      */
    typedef typename internal::plain_col_type<MatrixType, RealScalar>::type RealVectorType;
    typedef Tridiagonalization<MatrixType> TridiagonalizationType;

    /** \brief Default constructor for fixed-size matrices.
      *
      * The default constructor is useful in cases in which the user intends to
      * perform decompositions via compute(). This constructor
      * can only be used if \p _MatrixType is a fixed-size matrix; use
      * SelfAdjointEigenSolver(Index) for dynamic-size matrices.
      *
      * Example: \include SelfAdjointEigenSolver_SelfAdjointEigenSolver.cpp
      * Output: \verbinclude SelfAdjointEigenSolver_SelfAdjointEigenSolver.out
      */
    SelfAdjointEigenSolver()
        : m_eivec(),
          m_eivalues(),
          m_subdiag(),
          m_isInitialized(false)
    { }

    /** \brief Constructor, pre-allocates memory for dynamic-size matrices.
      *
      * \param [in]  size  Positive integer, size of the matrix whose
      * eigenvalues and eigenvectors will be computed.
      *
      * This constructor is useful for dynamic-size matrices, when the user
      * intends to perform decompositions via compute(). The \p size
      * parameter is only used as a hint. It is not an error to give a wrong
      * \p size, but it may impair performance.
      *
      * \sa compute() for an example
      */
    SelfAdjointEigenSolver(Index size)
        : m_eivec(size, size),
          m_eivalues(size),
          m_subdiag(size > 1 ? size - 1 : 1),
          m_isInitialized(false)
    {}

    /** \brief Constructor; computes eigendecomposition of given matrix.
      *
      * \param[in]  matrix  Selfadjoint matrix whose eigendecomposition is to
      *    be computed. Only the lower triangular part of the matrix is referenced.
      * \param[in]  options Can be #ComputeEigenvectors (default) or #EigenvaluesOnly.
      *
      * This constructor calls compute(const MatrixType&, int) to compute the
      * eigenvalues of the matrix \p matrix. The eigenvectors are computed if
      * \p options equals #ComputeEigenvectors.
      *
      * Example: \include SelfAdjointEigenSolver_SelfAdjointEigenSolver_MatrixType.cpp
      * Output: \verbinclude SelfAdjointEigenSolver_SelfAdjointEigenSolver_MatrixType.out
      *
      * \sa compute(const MatrixType&, int)
      */
    SelfAdjointEigenSolver(const MatrixType& matrix, int options = ComputeEigenvectors)
      : m_eivec(matrix.rows(), matrix.cols()),
        m_eivalues(matrix.cols()),
        m_subdiag(matrix.rows() > 1 ? matrix.rows() - 1 : 1),
        m_isInitialized(false)
    {
      compute(matrix, options);
    }

    /** \brief Computes eigendecomposition of given matrix.
      *
      * \param[in]  matrix  Selfadjoint matrix whose eigendecomposition is to
      *    be computed. Only the lower triangular part of the matrix is referenced.
      * \param[in]  options Can be #ComputeEigenvectors (default) or #EigenvaluesOnly.
      * \returns    Reference to \c *this
      *
      * This function computes the eigenvalues of \p matrix.  The eigenvalues()
      * function can be used to retrieve them.  If \p options equals #ComputeEigenvectors,
      * then the eigenvectors are also computed and can be retrieved by
      * calling eigenvectors().
      *
      * This implementation uses a symmetric QR algorithm. The matrix is first
      * reduced to tridiagonal form using the Tridiagonalization class. The
      * tridiagonal matrix is then brought to diagonal form with implicit
      * symmetric QR steps with Wilkinson shift. Details can be found in
      * Section 8.3 of Golub \& Van Loan, <i>%Matrix Computations</i>.
      *
      * The cost of the computation is about \f$ 9n^3 \f$ if the eigenvectors
      * are required and \f$ 4n^3/3 \f$ if they are not required.
      *
      * This method reuses the memory in the SelfAdjointEigenSolver object that
      * was allocated when the object was constructed, if the size of the
      * matrix does not change.
      *
      * Example: \include SelfAdjointEigenSolver_compute_MatrixType.cpp
      * Output: \verbinclude SelfAdjointEigenSolver_compute_MatrixType.out
      *
      * \sa SelfAdjointEigenSolver(const MatrixType&, int)
      */
    SelfAdjointEigenSolver& compute(const MatrixType& matrix, int options = ComputeEigenvectors);
    
    /** \brief Computes eigendecomposition of given matrix using a direct algorithm
      *
      * This is a variant of compute(const MatrixType&, int options) which
      * directly solves the underlying polynomial equation.
      * 
      * Currently only 3x3 matrices for which the sizes are known at compile time are supported (e.g., Matrix3d).
      * 
      * This method is usually significantly faster than the QR algorithm
      * but it might also be less accurate. It is also worth noting that
      * for 3x3 matrices it involves trigonometric operations which are
      * not necessarily available for all scalar types.
      *
      * \sa compute(const MatrixType&, int options)
      */
    SelfAdjointEigenSolver& computeDirect(const MatrixType& matrix, int options = ComputeEigenvectors);

    /** \brief Returns the eigenvectors of given matrix.
      *
      * \returns  A const reference to the matrix whose columns are the eigenvectors.
      *
      * \pre The eigenvectors have been computed before.
      *
      * Column \f$ k \f$ of the returned matrix is an eigenvector corresponding
      * to eigenvalue number \f$ k \f$ as returned by eigenvalues().  The
      * eigenvectors are normalized to have (Euclidean) norm equal to one. If
      * this object was used to solve the eigenproblem for the selfadjoint
      * matrix \f$ A \f$, then the matrix returned by this function is the
      * matrix \f$ V \f$ in the eigendecomposition \f$ A = V D V^{-1} \f$.
      *
      * Example: \include SelfAdjointEigenSolver_eigenvectors.cpp
      * Output: \verbinclude SelfAdjointEigenSolver_eigenvectors.out
      *
      * \sa eigenvalues()
      */
    const MatrixType& eigenvectors() const
    {
      eigen_assert(m_isInitialized && "SelfAdjointEigenSolver is not initialized.");
      eigen_assert(m_eigenvectorsOk && "The eigenvectors have not been computed together with the eigenvalues.");
      return m_eivec;
    }

    /** \brief Returns the eigenvalues of given matrix.
      *
      * \returns A const reference to the column vector containing the eigenvalues.
      *
      * \pre The eigenvalues have been computed before.
      *
      * The eigenvalues are repeated according to their algebraic multiplicity,
      * so there are as many eigenvalues as rows in the matrix. The eigenvalues
      * are sorted in increasing order.
      *
      * Example: \include SelfAdjointEigenSolver_eigenvalues.cpp
      * Output: \verbinclude SelfAdjointEigenSolver_eigenvalues.out
      *
      * \sa eigenvectors(), MatrixBase::eigenvalues()
      */
    const RealVectorType& eigenvalues() const
    {
      eigen_assert(m_isInitialized && "SelfAdjointEigenSolver is not initialized.");
      return m_eivalues;
    }

    /** \brief Computes the positive-definite square root of the matrix.
      *
      * \returns the positive-definite square root of the matrix
      *
      * \pre The eigenvalues and eigenvectors of a positive-definite matrix
      * have been computed before.
      *
      * The square root of a positive-definite matrix \f$ A \f$ is the
      * positive-definite matrix whose square equals \f$ A \f$. This function
      * uses the eigendecomposition \f$ A = V D V^{-1} \f$ to compute the
      * square root as \f$ A^{1/2} = V D^{1/2} V^{-1} \f$.
      *
      * Example: \include SelfAdjointEigenSolver_operatorSqrt.cpp
      * Output: \verbinclude SelfAdjointEigenSolver_operatorSqrt.out
      *
      * \sa operatorInverseSqrt(),
      *     \ref MatrixFunctions_Module "MatrixFunctions Module"
      */
    MatrixType operatorSqrt() const
    {
      eigen_assert(m_isInitialized && "SelfAdjointEigenSolver is not initialized.");
      eigen_assert(m_eigenvectorsOk && "The eigenvectors have not been computed together with the eigenvalues.");
      return m_eivec * m_eivalues.cwiseSqrt().asDiagonal() * m_eivec.adjoint();
    }

    /** \brief Computes the inverse square root of the matrix.
      *
      * \returns the inverse positive-definite square root of the matrix
      *
      * \pre The eigenvalues and eigenvectors of a positive-definite matrix
      * have been computed before.
      *
      * This function uses the eigendecomposition \f$ A = V D V^{-1} \f$ to
      * compute the inverse square root as \f$ V D^{-1/2} V^{-1} \f$. This is
      * cheaper than first computing the square root with operatorSqrt() and
      * then its inverse with MatrixBase::inverse().
      *
      * Example: \include SelfAdjointEigenSolver_operatorInverseSqrt.cpp
      * Output: \verbinclude SelfAdjointEigenSolver_operatorInverseSqrt.out
      *
      * \sa operatorSqrt(), MatrixBase::inverse(),
      *     \ref MatrixFunctions_Module "MatrixFunctions Module"
      */
    MatrixType operatorInverseSqrt() const
    {
      eigen_assert(m_isInitialized && "SelfAdjointEigenSolver is not initialized.");
      eigen_assert(m_eigenvectorsOk && "The eigenvectors have not been computed together with the eigenvalues.");
      return m_eivec * m_eivalues.cwiseInverse().cwiseSqrt().asDiagonal() * m_eivec.adjoint();
    }

    /** \brief Reports whether previous computation was successful.
      *
      * \returns \c Success if computation was succesful, \c NoConvergence otherwise.
      */
    ComputationInfo info() const
    {
      eigen_assert(m_isInitialized && "SelfAdjointEigenSolver is not initialized.");
      return m_info;
    }

    /** \brief Maximum number of iterations.
      *
      * The algorithm terminates if it does not converge within m_maxIterations * n iterations, where n
      * denotes the size of the matrix. This value is currently set to 30 (copied from LAPACK).
      */
    static const int m_maxIterations = 30;

    #ifdef EIGEN2_SUPPORT
    SelfAdjointEigenSolver(const MatrixType& matrix, bool computeEigenvectors)
      : m_eivec(matrix.rows(), matrix.cols()),
        m_eivalues(matrix.cols()),
        m_subdiag(matrix.rows() > 1 ? matrix.rows() - 1 : 1),
        m_isInitialized(false)
    {
      compute(matrix, computeEigenvectors);
    }
    
    SelfAdjointEigenSolver(const MatrixType& matA, const MatrixType& matB, bool computeEigenvectors = true)
        : m_eivec(matA.cols(), matA.cols()),
          m_eivalues(matA.cols()),
          m_subdiag(matA.cols() > 1 ? matA.cols() - 1 : 1),
          m_isInitialized(false)
    {
      static_cast<GeneralizedSelfAdjointEigenSolver<MatrixType>*>(this)->compute(matA, matB, computeEigenvectors ? ComputeEigenvectors : EigenvaluesOnly);
    }
    
    void compute(const MatrixType& matrix, bool computeEigenvectors)
    {
      compute(matrix, computeEigenvectors ? ComputeEigenvectors : EigenvaluesOnly);
    }

    void compute(const MatrixType& matA, const MatrixType& matB, bool computeEigenvectors = true)
    {
      compute(matA, matB, computeEigenvectors ? ComputeEigenvectors : EigenvaluesOnly);
    }
    #endif // EIGEN2_SUPPORT

  protected:
    MatrixType m_eivec;
    RealVectorType m_eivalues;
    typename TridiagonalizationType::SubDiagonalType m_subdiag;
    ComputationInfo m_info;
    bool m_isInitialized;
    bool m_eigenvectorsOk;
};

/** \internal
  *
  * \eigenvalues_module \ingroup Eigenvalues_Module
  *
  * Performs a QR step on a tridiagonal symmetric matrix represented as a
  * pair of two vectors \a diag and \a subdiag.
  *
  * \param matA the input selfadjoint matrix
  * \param hCoeffs returned Householder coefficients
  *
  * For compilation efficiency reasons, this procedure does not use eigen expression
  * for its arguments.
  *
  * Implemented from Golub's "Matrix Computations", algorithm 8.3.2:
  * "implicit symmetric QR step with Wilkinson shift"
  */
namespace internal {
template<int StorageOrder,typename RealScalar, typename Scalar, typename Index>
static void tridiagonal_qr_step(RealScalar* diag, RealScalar* subdiag, Index start, Index end, Scalar* matrixQ, Index n);
}

template<typename MatrixType>
SelfAdjointEigenSolver<MatrixType>& SelfAdjointEigenSolver<MatrixType>
::compute(const MatrixType& matrix, int options)
{
  eigen_assert(matrix.cols() == matrix.rows());
  eigen_assert((options&~(EigVecMask|GenEigMask))==0
          && (options&EigVecMask)!=EigVecMask
          && "invalid option parameter");
  bool computeEigenvectors = (options&ComputeEigenvectors)==ComputeEigenvectors;
  Index n = matrix.cols();
  m_eivalues.resize(n,1);

  if(n==1)
  {
    m_eivalues.coeffRef(0,0) = internal::real(matrix.coeff(0,0));
    if(computeEigenvectors)
      m_eivec.setOnes(n,n);
    m_info = Success;
    m_isInitialized = true;
    m_eigenvectorsOk = computeEigenvectors;
    return *this;
  }

  // declare some aliases
  RealVectorType& diag = m_eivalues;
  MatrixType& mat = m_eivec;

  // map the matrix coefficients to [-1:1] to avoid over- and underflow.
  RealScalar scale = matrix.cwiseAbs().maxCoeff();
  if(scale==RealScalar(0)) scale = RealScalar(1);
  mat = matrix / scale;
  m_subdiag.resize(n-1);
  internal::tridiagonalization_inplace(mat, diag, m_subdiag, computeEigenvectors);
  
  Index end = n-1;
  Index start = 0;
  Index iter = 0; // total number of iterations

  while (end>0)
  {
    for (Index i = start; i<end; ++i)
      if (internal::isMuchSmallerThan(internal::abs(m_subdiag[i]),(internal::abs(diag[i])+internal::abs(diag[i+1]))))
        m_subdiag[i] = 0;

    // find the largest unreduced block
    while (end>0 && m_subdiag[end-1]==0)
    {
      end--;
    }
    if (end<=0)
      break;

    // if we spent too many iterations, we give up
    iter++;
    if(iter > m_maxIterations * n) break;

    start = end - 1;
    while (start>0 && m_subdiag[start-1]!=0)
      start--;

    internal::tridiagonal_qr_step<MatrixType::Flags&RowMajorBit ? RowMajor : ColMajor>(diag.data(), m_subdiag.data(), start, end, computeEigenvectors ? m_eivec.data() : (Scalar*)0, n);
  }

  if (iter <= m_maxIterations * n)
    m_info = Success;
  else
    m_info = NoConvergence;

  // Sort eigenvalues and corresponding vectors.
  // TODO make the sort optional ?
  // TODO use a better sort algorithm !!
  if (m_info == Success)
  {
    for (Index i = 0; i < n-1; ++i)
    {
      Index k;
      m_eivalues.segment(i,n-i).minCoeff(&k);
      if (k > 0)
      {
        std::swap(m_eivalues[i], m_eivalues[k+i]);
        if(computeEigenvectors)
          m_eivec.col(i).swap(m_eivec.col(k+i));
      }
    }
  }
  
  // scale back the eigen values
  m_eivalues *= scale;

  m_isInitialized = true;
  m_eigenvectorsOk = computeEigenvectors;
  return *this;
}


namespace internal {
  
template<typename SolverType,int Size,bool IsComplex> struct direct_selfadjoint_eigenvalues
{
  static inline void run(SolverType& eig, const typename SolverType::MatrixType& A, int options)
  { eig.compute(A,options); }
};

template<typename SolverType> struct direct_selfadjoint_eigenvalues<SolverType,3,false>
{
  typedef typename SolverType::MatrixType MatrixType;
  typedef typename SolverType::RealVectorType VectorType;
  typedef typename SolverType::Scalar Scalar;
  
  static inline void computeRoots(const MatrixType& m, VectorType& roots)
  {
    using std::sqrt;
    using std::atan2;
    using std::cos;
    using std::sin;
    const Scalar s_inv3 = Scalar(1.0)/Scalar(3.0);
    const Scalar s_sqrt3 = sqrt(Scalar(3.0));

    // The characteristic equation is x^3 - c2*x^2 + c1*x - c0 = 0.  The
    // eigenvalues are the roots to this equation, all guaranteed to be
    // real-valued, because the matrix is symmetric.
    Scalar c0 = m(0,0)*m(1,1)*m(2,2) + Scalar(2)*m(1,0)*m(2,0)*m(2,1) - m(0,0)*m(2,1)*m(2,1) - m(1,1)*m(2,0)*m(2,0) - m(2,2)*m(1,0)*m(1,0);
    Scalar c1 = m(0,0)*m(1,1) - m(1,0)*m(1,0) + m(0,0)*m(2,2) - m(2,0)*m(2,0) + m(1,1)*m(2,2) - m(2,1)*m(2,1);
    Scalar c2 = m(0,0) + m(1,1) + m(2,2);

    // Construct the parameters used in classifying the roots of the equation
    // and in solving the equation for the roots in closed form.
    Scalar c2_over_3 = c2*s_inv3;
    Scalar a_over_3 = (c1 - c2*c2_over_3)*s_inv3;
    if (a_over_3 > Scalar(0))
      a_over_3 = Scalar(0);

    Scalar half_b = Scalar(0.5)*(c0 + c2_over_3*(Scalar(2)*c2_over_3*c2_over_3 - c1));

    Scalar q = half_b*half_b + a_over_3*a_over_3*a_over_3;
    if (q > Scalar(0))
      q = Scalar(0);

    // Compute the eigenvalues by solving for the roots of the polynomial.
    Scalar rho = sqrt(-a_over_3);
    Scalar theta = atan2(sqrt(-q),half_b)*s_inv3;
    Scalar cos_theta = cos(theta);
    Scalar sin_theta = sin(theta);
    roots(0) = c2_over_3 + Scalar(2)*rho*cos_theta;
    roots(1) = c2_over_3 - rho*(cos_theta + s_sqrt3*sin_theta);
    roots(2) = c2_over_3 - rho*(cos_theta - s_sqrt3*sin_theta);

    // Sort in increasing order.
    if (roots(0) >= roots(1))
      std::swap(roots(0),roots(1));
    if (roots(1) >= roots(2))
    {
      std::swap(roots(1),roots(2));
      if (roots(0) >= roots(1))
        std::swap(roots(0),roots(1));
    }
  }
  
  static inline void run(SolverType& solver, const MatrixType& mat, int options)
  {
    using std::sqrt;
    eigen_assert(mat.cols() == 3 && mat.cols() == mat.rows());
    eigen_assert((options&~(EigVecMask|GenEigMask))==0
            && (options&EigVecMask)!=EigVecMask
            && "invalid option parameter");
    bool computeEigenvectors = (options&ComputeEigenvectors)==ComputeEigenvectors;
    
    MatrixType& eivecs = solver.m_eivec;
    VectorType& eivals = solver.m_eivalues;
  
    // map the matrix coefficients to [-1:1] to avoid over- and underflow.
    Scalar scale = mat.cwiseAbs().maxCoeff();
    MatrixType scaledMat = mat / scale;

    // compute the eigenvalues
    computeRoots(scaledMat,eivals);

    // compute the eigen vectors
    if(computeEigenvectors)
    {
      Scalar safeNorm2 = Eigen::NumTraits<Scalar>::epsilon();
      safeNorm2 *= safeNorm2;
      if((eivals(2)-eivals(0))<=Eigen::NumTraits<Scalar>::epsilon())
      {
        eivecs.setIdentity();
      }
      else
      {
        scaledMat = scaledMat.template selfadjointView<Lower>();
        MatrixType tmp;
        tmp = scaledMat;

        Scalar d0 = eivals(2) - eivals(1);
        Scalar d1 = eivals(1) - eivals(0);
        int k =  d0 > d1 ? 2 : 0;
        d0 = d0 > d1 ? d1 : d0;

        tmp.diagonal().array () -= eivals(k);
        VectorType cross;
        Scalar n;
        n = (cross = tmp.row(0).cross(tmp.row(1))).squaredNorm();

        if(n>safeNorm2)
          eivecs.col(k) = cross / sqrt(n);
        else
        {
          n = (cross = tmp.row(0).cross(tmp.row(2))).squaredNorm();

          if(n>safeNorm2)
            eivecs.col(k) = cross / sqrt(n);
          else
          {
            n = (cross = tmp.row(1).cross(tmp.row(2))).squaredNorm();

            if(n>safeNorm2)
              eivecs.col(k) = cross / sqrt(n);
            else
            {
              // the input matrix and/or the eigenvaues probably contains some inf/NaN,
              // => exit
              // scale back to the original size.
              eivals *= scale;

              solver.m_info = NumericalIssue;
              solver.m_isInitialized = true;
              solver.m_eigenvectorsOk = computeEigenvectors;
              return;
            }
          }
        }

        tmp = scaledMat;
        tmp.diagonal().array() -= eivals(1);

        if(d0<=Eigen::NumTraits<Scalar>::epsilon())
          eivecs.col(1) = eivecs.col(k).unitOrthogonal();
        else
        {
          n = (cross = eivecs.col(k).cross(tmp.row(0).normalized())).squaredNorm();
          if(n>safeNorm2)
            eivecs.col(1) = cross / sqrt(n);
          else
          {
            n = (cross = eivecs.col(k).cross(tmp.row(1))).squaredNorm();
            if(n>safeNorm2)
              eivecs.col(1) = cross / sqrt(n);
            else
            {
              n = (cross = eivecs.col(k).cross(tmp.row(2))).squaredNorm();
              if(n>safeNorm2)
                eivecs.col(1) = cross / sqrt(n);
              else
              {
                // we should never reach this point,
                // if so the last two eigenvalues are likely to ve very closed to each other
                eivecs.col(1) = eivecs.col(k).unitOrthogonal();
              }
            }
          }

          // make sure that eivecs[1] is orthogonal to eivecs[2]
          Scalar d = eivecs.col(1).dot(eivecs.col(k));
          eivecs.col(1) = (eivecs.col(1) - d * eivecs.col(k)).normalized();
        }

        eivecs.col(k==2 ? 0 : 2) = eivecs.col(k).cross(eivecs.col(1)).normalized();
      }
    }
    // Rescale back to the original size.
    eivals *= scale;
    
    solver.m_info = Success;
    solver.m_isInitialized = true;
    solver.m_eigenvectorsOk = computeEigenvectors;
  }
};

// 2x2 direct eigenvalues decomposition, code from Hauke Heibel
template<typename SolverType> struct direct_selfadjoint_eigenvalues<SolverType,2,false>
{
  typedef typename SolverType::MatrixType MatrixType;
  typedef typename SolverType::RealVectorType VectorType;
  typedef typename SolverType::Scalar Scalar;
  
  static inline void computeRoots(const MatrixType& m, VectorType& roots)
  {
    using std::sqrt;
    const Scalar t0 = Scalar(0.5) * sqrt( abs2(m(0,0)-m(1,1)) + Scalar(4)*m(1,0)*m(1,0));
    const Scalar t1 = Scalar(0.5) * (m(0,0) + m(1,1));
    roots(0) = t1 - t0;
    roots(1) = t1 + t0;
  }
  
  static inline void run(SolverType& solver, const MatrixType& mat, int options)
  {
    eigen_assert(mat.cols() == 2 && mat.cols() == mat.rows());
    eigen_assert((options&~(EigVecMask|GenEigMask))==0
            && (options&EigVecMask)!=EigVecMask
            && "invalid option parameter");
    bool computeEigenvectors = (options&ComputeEigenvectors)==ComputeEigenvectors;
    
    MatrixType& eivecs = solver.m_eivec;
    VectorType& eivals = solver.m_eivalues;
  
    // map the matrix coefficients to [-1:1] to avoid over- and underflow.
    Scalar scale = mat.cwiseAbs().maxCoeff();
    scale = (std::max)(scale,Scalar(1));
    MatrixType scaledMat = mat / scale;
    
    // Compute the eigenvalues
    computeRoots(scaledMat,eivals);
    
    // compute the eigen vectors
    if(computeEigenvectors)
    {
      scaledMat.diagonal().array () -= eivals(1);
      Scalar a2 = abs2(scaledMat(0,0));
      Scalar c2 = abs2(scaledMat(1,1));
      Scalar b2 = abs2(scaledMat(1,0));
      if(a2>c2)
      {
        eivecs.col(1) << -scaledMat(1,0), scaledMat(0,0);
        eivecs.col(1) /= sqrt(a2+b2);
      }
      else
      {
        eivecs.col(1) << -scaledMat(1,1), scaledMat(1,0);
        eivecs.col(1) /= sqrt(c2+b2);
      }

      eivecs.col(0) << eivecs.col(1).unitOrthogonal();
    }
    
    // Rescale back to the original size.
    eivals *= scale;
    
    solver.m_info = Success;
    solver.m_isInitialized = true;
    solver.m_eigenvectorsOk = computeEigenvectors;
  }
};

}

template<typename MatrixType>
SelfAdjointEigenSolver<MatrixType>& SelfAdjointEigenSolver<MatrixType>
::computeDirect(const MatrixType& matrix, int options)
{
  internal::direct_selfadjoint_eigenvalues<SelfAdjointEigenSolver,Size,NumTraits<Scalar>::IsComplex>::run(*this,matrix,options);
  return *this;
}

namespace internal {
template<int StorageOrder,typename RealScalar, typename Scalar, typename Index>
static void tridiagonal_qr_step(RealScalar* diag, RealScalar* subdiag, Index start, Index end, Scalar* matrixQ, Index n)
{
  RealScalar td = (diag[end-1] - diag[end])*RealScalar(0.5);
  RealScalar e = subdiag[end-1];
  // Note that thanks to scaling, e^2 or td^2 cannot overflow, however they can still
  // underflow thus leading to inf/NaN values when using the following commented code:
//   RealScalar e2 = abs2(subdiag[end-1]);
//   RealScalar mu = diag[end] - e2 / (td + (td>0 ? 1 : -1) * sqrt(td*td + e2));
  // This explain the following, somewhat more complicated, version:
  RealScalar mu = diag[end] - (e / (td + (td>0 ? 1 : -1))) * (e / hypot(td,e));
  
  RealScalar x = diag[start] - mu;
  RealScalar z = subdiag[start];
  for (Index k = start; k < end; ++k)
  {
    JacobiRotation<RealScalar> rot;
    rot.makeGivens(x, z);

    // do T = G' T G
    RealScalar sdk = rot.s() * diag[k] + rot.c() * subdiag[k];
    RealScalar dkp1 = rot.s() * subdiag[k] + rot.c() * diag[k+1];

    diag[k] = rot.c() * (rot.c() * diag[k] - rot.s() * subdiag[k]) - rot.s() * (rot.c() * subdiag[k] - rot.s() * diag[k+1]);
    diag[k+1] = rot.s() * sdk + rot.c() * dkp1;
    subdiag[k] = rot.c() * sdk - rot.s() * dkp1;
    

    if (k > start)
      subdiag[k - 1] = rot.c() * subdiag[k-1] - rot.s() * z;

    x = subdiag[k];

    if (k < end - 1)
    {
      z = -rot.s() * subdiag[k+1];
      subdiag[k + 1] = rot.c() * subdiag[k+1];
    }
    
    // apply the givens rotation to the unit matrix Q = Q * G
    if (matrixQ)
    {
      // FIXME if StorageOrder == RowMajor this operation is not very efficient
      Map<Matrix<Scalar,Dynamic,Dynamic,StorageOrder> > q(matrixQ,n,n);
      q.applyOnTheRight(k,k+1,rot);
    }
  }
}

} // end namespace internal

} // end namespace Eigen

#endif // EIGEN_SELFADJOINTEIGENSOLVER_H
