# Supplementary material for: Biophysical attributes that affect CaMKII activation deduced with a novel spatial stochastic simulation approach
Source: PLoS Comput Biol. 2018 Feb 5;14(2):e1005946. doi: 10.1371/journal.pcbi.1005946 (PMC5814094; doi:10.1371/journal.pcbi.1005946)
Supplement: S4 File — Please follow the GitHub link (https://github.com/lxm1117/smoldyn-cplx) to the source code repository for future updates. More links to the relevant online repositories are in S1 File. (GZ) [file pcbi.1005946.s004.gz › smoldyn-cplx-master/source/NextSubVolume/Eigen/src/StlSupport/details.h]

// This file is part of Eigen, a lightweight C++ template library
// for linear algebra.
//
// Copyright (C) 2009 Gael Guennebaud <gael.guennebaud@inria.fr>
// Copyright (C) 2009 Hauke Heibel <hauke.heibel@googlemail.com>
//
// This Source Code Form is subject to the terms of the Mozilla
// Public License v. 2.0. If a copy of the MPL was not distributed
// with this file, You can obtain one at http://mozilla.org/MPL/2.0/.

#ifndef EIGEN_STL_DETAILS_H
#define EIGEN_STL_DETAILS_H

#ifndef EIGEN_ALIGNED_ALLOCATOR
  #define EIGEN_ALIGNED_ALLOCATOR Eigen::aligned_allocator
#endif

namespace Eigen {

  // This one is needed to prevent reimplementing the whole std::vector.
  template <class T>
  class aligned_allocator_indirection : public EIGEN_ALIGNED_ALLOCATOR<T>
  {
  public:
    typedef size_t    size_type;
    typedef ptrdiff_t difference_type;
    typedef T*        pointer;
    typedef const T*  const_pointer;
    typedef T&        reference;
    typedef const T&  const_reference;
    typedef T         value_type;

    template<class U>
    struct rebind
    {
      typedef aligned_allocator_indirection<U> other;
    };

    aligned_allocator_indirection() {}
    aligned_allocator_indirection(const aligned_allocator_indirection& ) : EIGEN_ALIGNED_ALLOCATOR<T>() {}
    aligned_allocator_indirection(const EIGEN_ALIGNED_ALLOCATOR<T>& ) {}
    template<class U>
    aligned_allocator_indirection(const aligned_allocator_indirection<U>& ) {}
    template<class U>
    aligned_allocator_indirection(const EIGEN_ALIGNED_ALLOCATOR<U>& ) {}
    ~aligned_allocator_indirection() {}
  };

#ifdef _MSC_VER

  // sometimes, MSVC detects, at compile time, that the argument x
  // in std::vector::resize(size_t s,T x) won't be aligned and generate an error
  // even if this function is never called. Whence this little wrapper.
#define EIGEN_WORKAROUND_MSVC_STL_SUPPORT(T) \
  typename Eigen::internal::conditional< \
    Eigen::internal::is_arithmetic<T>::value, \
    T, \
    Eigen::internal::workaround_msvc_stl_support<T> \
  >::type

  namespace internal {
  template<typename T> struct workaround_msvc_stl_support : public T
  {
    inline workaround_msvc_stl_support() : T() {}
    inline workaround_msvc_stl_support(const T& other) : T(other) {}
    inline operator T& () { return *static_cast<T*>(this); }
    inline operator const T& () const { return *static_cast<const T*>(this); }
    template<typename OtherT>
    inline T& operator=(const OtherT& other)
    { T::operator=(other); return *this; }
    inline workaround_msvc_stl_support& operator=(const workaround_msvc_stl_support& other)
    { T::operator=(other); return *this; }
  };
  }

#else

#define EIGEN_WORKAROUND_MSVC_STL_SUPPORT(T) T

#endif

}

#endif // EIGEN_STL_DETAILS_H
