# Supplementary material for: Biophysical attributes that affect CaMKII activation deduced with a novel spatial stochastic simulation approach
Source: PLoS Comput Biol. 2018 Feb 5;14(2):e1005946. doi: 10.1371/journal.pcbi.1005946 (PMC5814094; doi:10.1371/journal.pcbi.1005946)
Supplement: S4 File — Please follow the GitHub link (https://github.com/lxm1117/smoldyn-cplx) to the source code repository for future updates. More links to the relevant online repositories are in S1 File. (GZ) [file pcbi.1005946.s004.gz › smoldyn-cplx-master/source/NextSubVolume/Eigen/src/Cholesky/LLT.h]

// This file is part of Eigen, a lightweight C++ template library
// for linear algebra.
//
// Copyright (C) 2008 Gael Guennebaud <gael.guennebaud@inria.fr>
//
// This Source Code Form is subject to the terms of the Mozilla
// Public License v. 2.0. If a copy of the MPL was not distributed
// with this file, You can obtain one at http://mozilla.org/MPL/2.0/.

#ifndef EIGEN_LLT_H
#define EIGEN_LLT_H

namespace Eigen { 

namespace internal{
template<typename MatrixType, int UpLo> struct LLT_Traits;
}

/** \ingroup Cholesky_Module
  *
  * \class LLT
  *
  * \brief Standard Cholesky decomposition (LL^T) of a matrix and associated features
  *
  * \param MatrixType the type of the matrix of which we are computing the LL^T Cholesky decomposition
  * \param UpLo the triangular part that will be used for the decompositon: Lower (default) or Upper.
  *             The other triangular part won't be read.
  *
  * This class performs a LL^T Cholesky decomposition of a symmetric, positive definite
  * matrix A such that A = LL^* = U^*U, where L is lower triangular.
  *
  * While the Cholesky decomposition is particularly useful to solve selfadjoint problems like  D^*D x = b,
  * for that purpose, we recommend the Cholesky decomposition without square root which is more stable
  * and even faster. Nevertheless, this standard Cholesky decomposition remains useful in many other
  * situations like generalised eigen problems with hermitian matrices.
  *
  * Remember that Cholesky decompositions are not rank-revealing. This LLT decomposition is only stable on positive definite matrices,
  * use LDLT instead for the semidefinite case. Also, do not use a Cholesky decomposition to determine whether a system of equations
  * has a solution.
  *
  * Example: \include LLT_example.cpp
  * Output: \verbinclude LLT_example.out
  *    
  * \sa MatrixBase::llt(), class LDLT
  */
 /* HEY THIS DOX IS DISABLED BECAUSE THERE's A BUG EITHER HERE OR IN LDLT ABOUT THAT (OR BOTH)
  * Note that during the decomposition, only the upper triangular part of A is considered. Therefore,
  * the strict lower part does not have to store correct values.
  */
template<typename _MatrixType, int _UpLo> class LLT
{
  public:
    typedef _MatrixType MatrixType;
    enum {
      RowsAtCompileTime = MatrixType::RowsAtCompileTime,
      ColsAtCompileTime = MatrixType::ColsAtCompileTime,
      Options = MatrixType::Options,
      MaxColsAtCompileTime = MatrixType::MaxColsAtCompileTime
    };
    typedef typename MatrixType::Scalar Scalar;
    typedef typename NumTraits<typename MatrixType::Scalar>::Real RealScalar;
    typedef typename MatrixType::Index Index;

    enum {
      PacketSize = internal::packet_traits<Scalar>::size,
      AlignmentMask = int(PacketSize)-1,
      UpLo = _UpLo
    };

    typedef internal::LLT_Traits<MatrixType,UpLo> Traits;

    /**
      * \brief Default Constructor.
      *
      * The default constructor is useful in cases in which the user intends to
      * perform decompositions via LLT::compute(const MatrixType&).
      */
    LLT() : m_matrix(), m_isInitialized(false) {}

    /** \brief Default Constructor with memory preallocation
      *
      * Like the default constructor but with preallocation of the internal data
      * according to the specified problem \a size.
      * \sa LLT()
      */
    LLT(Index size) : m_matrix(size, size),
                    m_isInitialized(false) {}

    LLT(const MatrixType& matrix)
      : m_matrix(matrix.rows(), matrix.cols()),
        m_isInitialized(false)
    {
      compute(matrix);
    }

    /** \returns a view of the upper triangular matrix U */
    inline typename Traits::MatrixU matrixU() const
    {
      eigen_assert(m_isInitialized && "LLT is not initialized.");
      return Traits::getU(m_matrix);
    }

    /** \returns a view of the lower triangular matrix L */
    inline typename Traits::MatrixL matrixL() const
    {
      eigen_assert(m_isInitialized && "LLT is not initialized.");
      return Traits::getL(m_matrix);
    }

    /** \returns the solution x of \f$ A x = b \f$ using the current decomposition of A.
      *
      * Since this LLT class assumes anyway that the matrix A is invertible, the solution
      * theoretically exists and is unique regardless of b.
      *
      * Example: \include LLT_solve.cpp
      * Output: \verbinclude LLT_solve.out
      *
      * \sa solveInPlace(), MatrixBase::llt()
      */
    template<typename Rhs>
    inline const internal::solve_retval<LLT, Rhs>
    solve(const MatrixBase<Rhs>& b) const
    {
      eigen_assert(m_isInitialized && "LLT is not initialized.");
      eigen_assert(m_matrix.rows()==b.rows()
                && "LLT::solve(): invalid number of rows of the right hand side matrix b");
      return internal::solve_retval<LLT, Rhs>(*this, b.derived());
    }

    #ifdef EIGEN2_SUPPORT
    template<typename OtherDerived, typename ResultType>
    bool solve(const MatrixBase<OtherDerived>& b, ResultType *result) const
    {
      *result = this->solve(b);
      return true;
    }
    
    bool isPositiveDefinite() const { return true; }
    #endif

    template<typename Derived>
    void solveInPlace(MatrixBase<Derived> &bAndX) const;

    LLT& compute(const MatrixType& matrix);

    /** \returns the LLT decomposition matrix
      *
      * TODO: document the storage layout
      */
    inline const MatrixType& matrixLLT() const
    {
      eigen_assert(m_isInitialized && "LLT is not initialized.");
      return m_matrix;
    }

    MatrixType reconstructedMatrix() const;


    /** \brief Reports whether previous computation was successful.
      *
      * \returns \c Success if computation was succesful,
      *          \c NumericalIssue if the matrix.appears to be negative.
      */
    ComputationInfo info() const
    {
      eigen_assert(m_isInitialized && "LLT is not initialized.");
      return m_info;
    }

    inline Index rows() const { return m_matrix.rows(); }
    inline Index cols() const { return m_matrix.cols(); }

    template<typename VectorType>
    LLT rankUpdate(const VectorType& vec, const RealScalar& sigma = 1);

  protected:
    /** \internal
      * Used to compute and store L
      * The strict upper part is not used and even not initialized.
      */
    MatrixType m_matrix;
    bool m_isInitialized;
    ComputationInfo m_info;
};

namespace internal {

template<typename Scalar, int UpLo> struct llt_inplace;

template<typename MatrixType, typename VectorType>
static typename MatrixType::Index llt_rank_update_lower(MatrixType& mat, const VectorType& vec, const typename MatrixType::RealScalar& sigma)
{
  typedef typename MatrixType::Scalar Scalar;
  typedef typename MatrixType::RealScalar RealScalar;
  typedef typename MatrixType::Index Index;
  typedef typename MatrixType::ColXpr ColXpr;
  typedef typename internal::remove_all<ColXpr>::type ColXprCleaned;
  typedef typename ColXprCleaned::SegmentReturnType ColXprSegment;
  typedef Matrix<Scalar,Dynamic,1> TempVectorType;
  typedef typename TempVectorType::SegmentReturnType TempVecSegment;

  int n = mat.cols();
  eigen_assert(mat.rows()==n && vec.size()==n);

  TempVectorType temp;

  if(sigma>0)
  {
    // This version is based on Givens rotations.
    // It is faster than the other one below, but only works for updates,
    // i.e., for sigma > 0
    temp = sqrt(sigma) * vec;

    for(int i=0; i<n; ++i)
    {
      JacobiRotation<Scalar> g;
      g.makeGivens(mat(i,i), -temp(i), &mat(i,i));

      int rs = n-i-1;
      if(rs>0)
      {
        ColXprSegment x(mat.col(i).tail(rs));
        TempVecSegment y(temp.tail(rs));
        apply_rotation_in_the_plane(x, y, g);
      }
    }
  }
  else
  {
    temp = vec;
    RealScalar beta = 1;
    for(int j=0; j<n; ++j)
    {
      RealScalar Ljj = real(mat.coeff(j,j));
      RealScalar dj = abs2(Ljj);
      Scalar wj = temp.coeff(j);
      RealScalar swj2 = sigma*abs2(wj);
      RealScalar gamma = dj*beta + swj2;

      RealScalar x = dj + swj2/beta;
      if (x<=RealScalar(0))
        return j;
      RealScalar nLjj = sqrt(x);
      mat.coeffRef(j,j) = nLjj;
      beta += swj2/dj;

      // Update the terms of L
      Index rs = n-j-1;
      if(rs)
      {
        temp.tail(rs) -= (wj/Ljj) * mat.col(j).tail(rs);
        if(gamma != 0)
          mat.col(j).tail(rs) = (nLjj/Ljj) * mat.col(j).tail(rs) + (nLjj * sigma*conj(wj)/gamma)*temp.tail(rs);
      }
    }
  }
  return -1;
}

template<typename Scalar> struct llt_inplace<Scalar, Lower>
{
  typedef typename NumTraits<Scalar>::Real RealScalar;
  template<typename MatrixType>
  static typename MatrixType::Index unblocked(MatrixType& mat)
  {
    typedef typename MatrixType::Index Index;
    
    eigen_assert(mat.rows()==mat.cols());
    const Index size = mat.rows();
    for(Index k = 0; k < size; ++k)
    {
      Index rs = size-k-1; // remaining size

      Block<MatrixType,Dynamic,1> A21(mat,k+1,k,rs,1);
      Block<MatrixType,1,Dynamic> A10(mat,k,0,1,k);
      Block<MatrixType,Dynamic,Dynamic> A20(mat,k+1,0,rs,k);

      RealScalar x = real(mat.coeff(k,k));
      if (k>0) x -= A10.squaredNorm();
      if (x<=RealScalar(0))
        return k;
      mat.coeffRef(k,k) = x = sqrt(x);
      if (k>0 && rs>0) A21.noalias() -= A20 * A10.adjoint();
      if (rs>0) A21 *= RealScalar(1)/x;
    }
    return -1;
  }

  template<typename MatrixType>
  static typename MatrixType::Index blocked(MatrixType& m)
  {
    typedef typename MatrixType::Index Index;
    eigen_assert(m.rows()==m.cols());
    Index size = m.rows();
    if(size<32)
      return unblocked(m);

    Index blockSize = size/8;
    blockSize = (blockSize/16)*16;
    blockSize = (std::min)((std::max)(blockSize,Index(8)), Index(128));

    for (Index k=0; k<size; k+=blockSize)
    {
      // partition the matrix:
      //       A00 |  -  |  -
      // lu  = A10 | A11 |  -
      //       A20 | A21 | A22
      Index bs = (std::min)(blockSize, size-k);
      Index rs = size - k - bs;
      Block<MatrixType,Dynamic,Dynamic> A11(m,k,   k,   bs,bs);
      Block<MatrixType,Dynamic,Dynamic> A21(m,k+bs,k,   rs,bs);
      Block<MatrixType,Dynamic,Dynamic> A22(m,k+bs,k+bs,rs,rs);

      Index ret;
      if((ret=unblocked(A11))>=0) return k+ret;
      if(rs>0) A11.adjoint().template triangularView<Upper>().template solveInPlace<OnTheRight>(A21);
      if(rs>0) A22.template selfadjointView<Lower>().rankUpdate(A21,-1); // bottleneck
    }
    return -1;
  }

  template<typename MatrixType, typename VectorType>
  static typename MatrixType::Index rankUpdate(MatrixType& mat, const VectorType& vec, const RealScalar& sigma)
  {
    return Eigen::internal::llt_rank_update_lower(mat, vec, sigma);
  }
};
  
template<typename Scalar> struct llt_inplace<Scalar, Upper>
{
  typedef typename NumTraits<Scalar>::Real RealScalar;

  template<typename MatrixType>
  static EIGEN_STRONG_INLINE typename MatrixType::Index unblocked(MatrixType& mat)
  {
    Transpose<MatrixType> matt(mat);
    return llt_inplace<Scalar, Lower>::unblocked(matt);
  }
  template<typename MatrixType>
  static EIGEN_STRONG_INLINE typename MatrixType::Index blocked(MatrixType& mat)
  {
    Transpose<MatrixType> matt(mat);
    return llt_inplace<Scalar, Lower>::blocked(matt);
  }
  template<typename MatrixType, typename VectorType>
  static typename MatrixType::Index rankUpdate(MatrixType& mat, const VectorType& vec, const RealScalar& sigma)
  {
    Transpose<MatrixType> matt(mat);
    return llt_inplace<Scalar, Lower>::rankUpdate(matt, vec.conjugate(), sigma);
  }
};

template<typename MatrixType> struct LLT_Traits<MatrixType,Lower>
{
  typedef const TriangularView<const MatrixType, Lower> MatrixL;
  typedef const TriangularView<const typename MatrixType::AdjointReturnType, Upper> MatrixU;
  static inline MatrixL getL(const MatrixType& m) { return m; }
  static inline MatrixU getU(const MatrixType& m) { return m.adjoint(); }
  static bool inplace_decomposition(MatrixType& m)
  { return llt_inplace<typename MatrixType::Scalar, Lower>::blocked(m)==-1; }
};

template<typename MatrixType> struct LLT_Traits<MatrixType,Upper>
{
  typedef const TriangularView<const typename MatrixType::AdjointReturnType, Lower> MatrixL;
  typedef const TriangularView<const MatrixType, Upper> MatrixU;
  static inline MatrixL getL(const MatrixType& m) { return m.adjoint(); }
  static inline MatrixU getU(const MatrixType& m) { return m; }
  static bool inplace_decomposition(MatrixType& m)
  { return llt_inplace<typename MatrixType::Scalar, Upper>::blocked(m)==-1; }
};

} // end namespace internal

/** Computes / recomputes the Cholesky decomposition A = LL^* = U^*U of \a matrix
  *
  * \returns a reference to *this
  *
  * Example: \include TutorialLinAlgComputeTwice.cpp
  * Output: \verbinclude TutorialLinAlgComputeTwice.out
  */
template<typename MatrixType, int _UpLo>
LLT<MatrixType,_UpLo>& LLT<MatrixType,_UpLo>::compute(const MatrixType& a)
{
  eigen_assert(a.rows()==a.cols());
  const Index size = a.rows();
  m_matrix.resize(size, size);
  m_matrix = a;

  m_isInitialized = true;
  bool ok = Traits::inplace_decomposition(m_matrix);
  m_info = ok ? Success : NumericalIssue;

  return *this;
}

/** Performs a rank one update (or dowdate) of the current decomposition.
  * If A = LL^* before the rank one update,
  * then after it we have LL^* = A + sigma * v v^* where \a v must be a vector
  * of same dimension.
  */
template<typename _MatrixType, int _UpLo>
template<typename VectorType>
LLT<_MatrixType,_UpLo> LLT<_MatrixType,_UpLo>::rankUpdate(const VectorType& v, const RealScalar& sigma)
{
  EIGEN_STATIC_ASSERT_VECTOR_ONLY(VectorType);
  eigen_assert(v.size()==m_matrix.cols());
  eigen_assert(m_isInitialized);
  if(internal::llt_inplace<typename MatrixType::Scalar, UpLo>::rankUpdate(m_matrix,v,sigma)>=0)
    m_info = NumericalIssue;
  else
    m_info = Success;

  return *this;
}
    
namespace internal {
template<typename _MatrixType, int UpLo, typename Rhs>
struct solve_retval<LLT<_MatrixType, UpLo>, Rhs>
  : solve_retval_base<LLT<_MatrixType, UpLo>, Rhs>
{
  typedef LLT<_MatrixType,UpLo> LLTType;
  EIGEN_MAKE_SOLVE_HELPERS(LLTType,Rhs)

  template<typename Dest> void evalTo(Dest& dst) const
  {
    dst = rhs();
    dec().solveInPlace(dst);
  }
};
}

/** \internal use x = llt_object.solve(x);
  * 
  * This is the \em in-place version of solve().
  *
  * \param bAndX represents both the right-hand side matrix b and result x.
  *
  * \returns true always! If you need to check for existence of solutions, use another decomposition like LU, QR, or SVD.
  *
  * This version avoids a copy when the right hand side matrix b is not
  * needed anymore.
  *
  * \sa LLT::solve(), MatrixBase::llt()
  */
template<typename MatrixType, int _UpLo>
template<typename Derived>
void LLT<MatrixType,_UpLo>::solveInPlace(MatrixBase<Derived> &bAndX) const
{
  eigen_assert(m_isInitialized && "LLT is not initialized.");
  eigen_assert(m_matrix.rows()==bAndX.rows());
  matrixL().solveInPlace(bAndX);
  matrixU().solveInPlace(bAndX);
}

/** \returns the matrix represented by the decomposition,
 * i.e., it returns the product: L L^*.
 * This function is provided for debug purpose. */
template<typename MatrixType, int _UpLo>
MatrixType LLT<MatrixType,_UpLo>::reconstructedMatrix() const
{
  eigen_assert(m_isInitialized && "LLT is not initialized.");
  return matrixL() * matrixL().adjoint().toDenseMatrix();
}

/** \cholesky_module
  * \returns the LLT decomposition of \c *this
  */
template<typename Derived>
inline const LLT<typename MatrixBase<Derived>::PlainObject>
MatrixBase<Derived>::llt() const
{
  return LLT<PlainObject>(derived());
}

/** \cholesky_module
  * \returns the LLT decomposition of \c *this
  */
template<typename MatrixType, unsigned int UpLo>
inline const LLT<typename SelfAdjointView<MatrixType, UpLo>::PlainObject, UpLo>
SelfAdjointView<MatrixType, UpLo>::llt() const
{
  return LLT<PlainObject,UpLo>(m_matrix);
}

} // end namespace Eigen

#endif // EIGEN_LLT_H
