# Supplementary material for: Biophysical attributes that affect CaMKII activation deduced with a novel spatial stochastic simulation approach
Source: PLoS Comput Biol. 2018 Feb 5;14(2):e1005946. doi: 10.1371/journal.pcbi.1005946 (PMC5814094; doi:10.1371/journal.pcbi.1005946)
Supplement: S4 File — Please follow the GitHub link (https://github.com/lxm1117/smoldyn-cplx) to the source code repository for future updates. More links to the relevant online repositories are in S1 File. (GZ) [file pcbi.1005946.s004.gz › smoldyn-cplx-master/source/NextSubVolume/Eigen/src/Eigen2Support/VectorBlock.h]

// This file is part of Eigen, a lightweight C++ template library
// for linear algebra.
//
// Copyright (C) 2008-2009 Gael Guennebaud <gael.guennebaud@inria.fr>
// Copyright (C) 2006-2008 Benoit Jacob <jacob.benoit.1@gmail.com>
//
// This Source Code Form is subject to the terms of the Mozilla
// Public License v. 2.0. If a copy of the MPL was not distributed
// with this file, You can obtain one at http://mozilla.org/MPL/2.0/.

#ifndef EIGEN2_VECTORBLOCK_H
#define EIGEN2_VECTORBLOCK_H

namespace Eigen { 

/** \deprecated use DenseMase::head(Index) */
template<typename Derived>
inline VectorBlock<Derived>
MatrixBase<Derived>::start(Index size)
{
  EIGEN_STATIC_ASSERT_VECTOR_ONLY(Derived)
  return VectorBlock<Derived>(derived(), 0, size);
}

/** \deprecated use DenseMase::head(Index) */
template<typename Derived>
inline const VectorBlock<const Derived>
MatrixBase<Derived>::start(Index size) const
{
  EIGEN_STATIC_ASSERT_VECTOR_ONLY(Derived)
  return VectorBlock<const Derived>(derived(), 0, size);
}

/** \deprecated use DenseMase::tail(Index) */
template<typename Derived>
inline VectorBlock<Derived>
MatrixBase<Derived>::end(Index size)
{
  EIGEN_STATIC_ASSERT_VECTOR_ONLY(Derived)
  return VectorBlock<Derived>(derived(), this->size() - size, size);
}

/** \deprecated use DenseMase::tail(Index) */
template<typename Derived>
inline const VectorBlock<const Derived>
MatrixBase<Derived>::end(Index size) const
{
  EIGEN_STATIC_ASSERT_VECTOR_ONLY(Derived)
  return VectorBlock<const Derived>(derived(), this->size() - size, size);
}

/** \deprecated use DenseMase::head() */
template<typename Derived>
template<int Size>
inline VectorBlock<Derived,Size>
MatrixBase<Derived>::start()
{
  EIGEN_STATIC_ASSERT_VECTOR_ONLY(Derived)
  return VectorBlock<Derived,Size>(derived(), 0);
}

/** \deprecated use DenseMase::head() */
template<typename Derived>
template<int Size>
inline const VectorBlock<const Derived,Size>
MatrixBase<Derived>::start() const
{
  EIGEN_STATIC_ASSERT_VECTOR_ONLY(Derived)
  return VectorBlock<const Derived,Size>(derived(), 0);
}

/** \deprecated use DenseMase::tail() */
template<typename Derived>
template<int Size>
inline VectorBlock<Derived,Size>
MatrixBase<Derived>::end()
{
  EIGEN_STATIC_ASSERT_VECTOR_ONLY(Derived)
  return VectorBlock<Derived, Size>(derived(), size() - Size);
}

/** \deprecated use DenseMase::tail() */
template<typename Derived>
template<int Size>
inline const VectorBlock<const Derived,Size>
MatrixBase<Derived>::end() const
{
  EIGEN_STATIC_ASSERT_VECTOR_ONLY(Derived)
  return VectorBlock<const Derived, Size>(derived(), size() - Size);
}

} // end namespace Eigen

#endif // EIGEN2_VECTORBLOCK_H
