# Supplementary material for: Biophysical attributes that affect CaMKII activation deduced with a novel spatial stochastic simulation approach
Source: PLoS Comput Biol. 2018 Feb 5;14(2):e1005946. doi: 10.1371/journal.pcbi.1005946 (PMC5814094; doi:10.1371/journal.pcbi.1005946)
Supplement: S4 File — Please follow the GitHub link (https://github.com/lxm1117/smoldyn-cplx) to the source code repository for future updates. More links to the relevant online repositories are in S1 File. (GZ) [file pcbi.1005946.s004.gz › smoldyn-cplx-master/source/NextSubVolume/Eigen/src/Eigen2Support/MathFunctions.h]

// This file is part of Eigen, a lightweight C++ template library
// for linear algebra.
//
// Copyright (C) 2010 Gael Guennebaud <gael.guennebaud@inria.fr>
//
// This Source Code Form is subject to the terms of the Mozilla
// Public License v. 2.0. If a copy of the MPL was not distributed
// with this file, You can obtain one at http://mozilla.org/MPL/2.0/.

#ifndef EIGEN2_MATH_FUNCTIONS_H
#define EIGEN2_MATH_FUNCTIONS_H

namespace Eigen { 

template<typename T> inline typename NumTraits<T>::Real ei_real(const T& x) { return internal::real(x); }
template<typename T> inline typename NumTraits<T>::Real ei_imag(const T& x) { return internal::imag(x); }
template<typename T> inline T ei_conj(const T& x) { return internal::conj(x); }
template<typename T> inline typename NumTraits<T>::Real ei_abs (const T& x) { return internal::abs(x); }
template<typename T> inline typename NumTraits<T>::Real ei_abs2(const T& x) { return internal::abs2(x); }
template<typename T> inline T ei_sqrt(const T& x) { return internal::sqrt(x); }
template<typename T> inline T ei_exp (const T& x) { return internal::exp(x); }
template<typename T> inline T ei_log (const T& x) { return internal::log(x); }
template<typename T> inline T ei_sin (const T& x) { return internal::sin(x); }
template<typename T> inline T ei_cos (const T& x) { return internal::cos(x); }
template<typename T> inline T ei_atan2(const T& x,const T& y) { return internal::atan2(x,y); }
template<typename T> inline T ei_pow (const T& x,const T& y) { return internal::pow(x,y); }
template<typename T> inline T ei_random () { return internal::random<T>(); }
template<typename T> inline T ei_random (const T& x, const T& y) { return internal::random(x, y); }

template<typename T> inline T precision () { return NumTraits<T>::dummy_precision(); }
template<typename T> inline T machine_epsilon () { return NumTraits<T>::epsilon(); }


template<typename Scalar, typename OtherScalar>
inline bool ei_isMuchSmallerThan(const Scalar& x, const OtherScalar& y,
                                   typename NumTraits<Scalar>::Real precision = NumTraits<Scalar>::dummy_precision())
{
  return internal::isMuchSmallerThan(x, y, precision);
}

template<typename Scalar>
inline bool ei_isApprox(const Scalar& x, const Scalar& y,
                          typename NumTraits<Scalar>::Real precision = NumTraits<Scalar>::dummy_precision())
{
  return internal::isApprox(x, y, precision);
}

template<typename Scalar>
inline bool ei_isApproxOrLessThan(const Scalar& x, const Scalar& y,
                                    typename NumTraits<Scalar>::Real precision = NumTraits<Scalar>::dummy_precision())
{
  return internal::isApproxOrLessThan(x, y, precision);
}

} // end namespace Eigen

#endif // EIGEN2_MATH_FUNCTIONS_H
