# Supplementary material for: Biophysical attributes that affect CaMKII activation deduced with a novel spatial stochastic simulation approach
Source: PLoS Comput Biol. 2018 Feb 5;14(2):e1005946. doi: 10.1371/journal.pcbi.1005946 (PMC5814094; doi:10.1371/journal.pcbi.1005946)
Supplement: S4 File — Please follow the GitHub link (https://github.com/lxm1117/smoldyn-cplx) to the source code repository for future updates. More links to the relevant online repositories are in S1 File. (GZ) [file pcbi.1005946.s004.gz › smoldyn-cplx-master/source/NextSubVolume/Eigen/src/Eigen2Support/TriangularSolver.h]

// This file is part of Eigen, a lightweight C++ template library
// for linear algebra.
//
// Copyright (C) 2010 Gael Guennebaud <gael.guennebaud@inria.fr>
//
// This Source Code Form is subject to the terms of the Mozilla
// Public License v. 2.0. If a copy of the MPL was not distributed
// with this file, You can obtain one at http://mozilla.org/MPL/2.0/.

#ifndef EIGEN_TRIANGULAR_SOLVER2_H
#define EIGEN_TRIANGULAR_SOLVER2_H

namespace Eigen { 

const unsigned int UnitDiagBit = UnitDiag;
const unsigned int SelfAdjointBit = SelfAdjoint;
const unsigned int UpperTriangularBit = Upper;
const unsigned int LowerTriangularBit = Lower;

const unsigned int UpperTriangular = Upper;
const unsigned int LowerTriangular = Lower;
const unsigned int UnitUpperTriangular = UnitUpper;
const unsigned int UnitLowerTriangular = UnitLower;

template<typename ExpressionType, unsigned int Added, unsigned int Removed>
template<typename OtherDerived>
typename ExpressionType::PlainObject
Flagged<ExpressionType,Added,Removed>::solveTriangular(const MatrixBase<OtherDerived>& other) const
{
  return m_matrix.template triangularView<Added>().solve(other.derived());
}

template<typename ExpressionType, unsigned int Added, unsigned int Removed>
template<typename OtherDerived>
void Flagged<ExpressionType,Added,Removed>::solveTriangularInPlace(const MatrixBase<OtherDerived>& other) const
{
  m_matrix.template triangularView<Added>().solveInPlace(other.derived());
}

} // end namespace Eigen
    
#endif // EIGEN_TRIANGULAR_SOLVER2_H
